# Supplementary material for: Crystal structure of dimethyl 3,3′-[(4-fluoro­phen­yl)methyl­ene]bis­(1H-indole-2-carboxyl­ate)
Source: Acta Crystallogr E Crystallogr Commun. 2015 Sep 12;71(Pt 10):1140–2. doi: 10.1107/S205698901501628X (PMC4647434; doi:10.1107/S205698901501628X)
Supplement: Supplementary file 2 [file e-71-01140-Isup2.hkl]

# 
# h,k,l, Fc-squared, Fo-squared, sigma(Fo-squared) and status flag 
# 
data_I
_shelx_title ' X in P-1' 
_shelx_refln_list_code          4 
_shelx_F_calc_maximum      138.92 
_exptl_crystal_F_000       476.00 
_reflns_d_resolution_high  0.8295 
 
loop_ 
 _symmetry_equiv_pos_as_xyz 
 'x, y, z' 
 '-x, -y, -z' 
 
_cell_length_a     9.7270 
_cell_length_b    10.1220 
_cell_length_c    13.4410 
_cell_angle_alpha  68.150 
_cell_angle_beta   73.690 
_cell_angle_gamma  89.730 
 
_shelx_F_squared_multiplier     1.000 
 
loop_ 
 _refln_index_h 
 _refln_index_k 
 _refln_index_l 
 _refln_F_squared_calc 
 _refln_F_squared_meas 
 _refln_F_squared_sigma 
 _refln_observed_status 
   1   0   0     4084.14     4821.73     74.59 o 
   2   0   0    19298.67    17849.80    168.73 o 
   3   0   0     7686.02     7515.91      2.20 o 
   4   0   0      469.47      670.63     15.95 o 
   5   0   0     2111.17     2001.71     22.82 o 
   6   0   0      203.41      270.80     13.41 o 
   7   0   0      292.17      286.11     13.26 o 
   8   0   0      613.25      590.08     17.76 o 
   9   0   0       28.51       18.82      9.42 o 
  10   0   0       49.31       47.73      8.61 o 
  11   0   0        3.67        1.01      6.38 o 
 -11   1   0       18.74       27.00      5.43 o 
 -10   1   0        0.16        4.00      4.16 o 
  -9   1   0        0.08        4.69      4.69 o 
  -8   1   0       60.59       42.00      6.55 o 
  -7   1   0       14.56       16.91      3.73 o 
  -6   1   0        1.64        4.51      2.41 o 
  -5   1   0      248.98      235.50      8.09 o 
  -4   1   0        5.23        3.38      2.48 o 
  -3   1   0     1912.31     1892.28     15.81 o 
  -2   1   0      188.15      195.71      5.18 o 
  -1   1   0        0.21        2.27      1.59 o 
   0   1   0      260.82      262.44     11.16 o 
   1   1   0        4.25        0.94      0.94 o 
   2   1   0     7266.25     7039.25    120.01 o 
   3   1   0     1199.76     1380.86     14.27 o 
   4   1   0      770.21      731.11     11.70 o 
   5   1   0     2097.15     2263.95     22.77 o 
   6   1   0      103.24      119.55      7.15 o 
   7   1   0      211.18      170.14      8.97 o 
   8   1   0        4.34        9.28      4.06 o 
   9   1   0       36.28       33.47      5.95 o 
  10   1   0       55.21       51.26      6.75 o 
  11   1   0        0.19        5.61      5.61 o 
 -11   2   0        0.69        3.25      4.20 o 
 -10   2   0        2.51        0.00      5.18 o 
  -9   2   0        0.12        4.57      3.13 o 
  -8   2   0      127.27      149.04      9.33 o 
  -7   2   0       14.86       19.58      4.28 o 
  -6   2   0        4.48        4.93      2.67 o 
  -5   2   0       21.60       17.63      3.30 o 
  -4   2   0     2090.46     2160.03     19.80 o 
  -3   2   0        2.61        6.35      1.41 o 
  -2   2   0      395.98      383.50      7.08 o 
  -1   2   0     2751.68     2774.15     16.14 o 
   0   2   0     2949.93     3034.24     51.00 o 
   1   2   0     5359.53     4645.69     97.77 o 
   2   2   0       18.74       19.52      2.17 o 
   3   2   0        0.91        0.17      2.04 o 
   4   2   0      482.27      579.49     11.12 o 
   5   2   0      286.70      328.67     10.00 o 
   6   2   0      161.15      165.78      8.35 o 
   7   2   0       11.20       13.52      4.47 o 
   8   2   0       71.09       59.12      6.96 o 
   9   2   0        0.01        4.02      4.02 o 
  10   2   0       27.38       23.39      5.13 o 
 -11   3   0        0.01        2.74      4.20 o 
 -10   3   0        3.35        9.92      4.64 o 
  -9   3   0        0.04        1.89      3.79 o 
  -8   3   0       67.81       58.63      6.40 o 
  -7   3   0        0.81        2.08      3.28 o 
  -6   3   0        5.14        2.02      5.84 o 
  -5   3   0       60.62       53.05      4.60 o 
  -4   3   0      488.33      509.51     10.93 o 
  -3   3   0      302.63      299.47      8.19 o 
  -2   3   0      156.67      137.94      5.31 o 
  -1   3   0     4483.72     4372.66     23.46 o 
   0   3   0     3732.78     3350.32     44.71 o 
   1   3   0      925.04      936.81     11.64 o 
   2   3   0      308.86      311.11      8.17 o 
   3   3   0       20.26       13.32      2.69 o 
   4   3   0      156.54      122.70      2.38 o 
   5   3   0       98.38      103.00      6.02 o 
   6   3   0       34.42       27.46      5.34 o 
   7   3   0       39.61       35.41      5.40 o 
   8   3   0        2.48        4.20      4.35 o 
   9   3   0        0.02       10.50      4.43 o 
  10   3   0        4.93        2.39      5.18 o 
 -10   4   0        0.34        5.84      4.24 o 
  -9   4   0       21.44       28.89      5.65 o 
  -8   4   0       17.92       13.92      4.34 o 
  -7   4   0      364.54      358.07     12.65 o 
  -6   4   0        9.82        5.80      3.53 o 
  -5   4   0       34.07       44.49      4.27 o 
  -4   4   0       23.06       29.74      4.44 o 
  -3   4   0      947.43      926.90     13.69 o 
  -2   4   0       47.73       40.37      3.40 o 
  -1   4   0      528.44      494.72      9.18 o 
   0   4   0      366.32      463.50     11.62 o 
   1   4   0      338.35      361.37      9.05 o 
   2   4   0      419.33      438.66     10.60 o 
   3   4   0      102.09      110.73      6.08 o 
   4   4   0       23.66       19.67      3.83 o 
   5   4   0       68.26       83.91      6.08 o 
   6   4   0      177.33      172.48      9.11 o 
   7   4   0        5.28        0.00      4.25 o 
   8   4   0        4.05        9.59      3.94 o 
   9   4   0       15.34       16.67      4.38 o 
  10   4   0        7.23        1.40      5.06 o 
 -10   5   0        0.24        4.82      4.98 o 
  -9   5   0        4.69        3.96      4.87 o 
  -8   5   0        0.05        1.36      4.26 o 
  -7   5   0       14.59       15.77      4.38 o 
  -6   5   0        2.38        1.00      3.52 o 
  -5   5   0      578.62      579.39     14.59 o 
  -4   5   0       72.32       67.24      5.44 o 
  -3   5   0      113.59      112.84      6.10 o 
  -2   5   0     1547.91     1597.43     18.86 o 
  -1   5   0     3633.65     3607.52     27.54 o 
   0   5   0      180.48      161.95      6.08 o 
   1   5   0      622.33      645.26     13.22 o 
   2   5   0      116.52      113.56      6.26 o 
   3   5   0      240.64      264.04      9.65 o 
   4   5   0       47.75       62.64      5.24 o 
   5   5   0        0.31        8.47      3.44 o 
   6   5   0       28.72       23.42      4.76 o 
   7   5   0      178.93      161.52     10.04 o 
   8   5   0        3.85        4.56      4.13 o 
   9   5   0        0.77        2.78      4.55 o 
 -10   6   0        0.54        2.14      4.95 o 
  -9   6   0       10.52        4.06      5.96 o 
  -8   6   0        0.82        5.05      4.36 o 
  -7   6   0       47.11       57.02      6.16 o 
  -6   6   0       33.81       39.18      7.57 o 
  -5   6   0        1.62        5.30      3.27 o 
  -4   6   0      397.34      403.17     12.12 o 
  -3   6   0       10.83       14.78      3.89 o 
  -2   6   0       28.53       32.51      4.01 o 
  -1   6   0      912.32      973.75     16.21 o 
   0   6   0       32.68       31.46      4.00 o 
   1   6   0      972.50     1076.45     18.75 o 
   2   6   0       13.96       11.20      3.47 o 
   3   6   0      114.45      124.90      7.65 o 
   4   6   0      425.86      508.57     15.03 o 
   5   6   0       22.33       19.95      5.09 o 
   6   6   0       49.80       44.67      6.32 o 
   7   6   0        4.45        4.08      4.24 o 
   8   6   0        0.00        3.25      4.17 o 
  -9   7   0       10.12        7.10      5.18 o 
  -8   7   0        3.58        1.92      3.63 o 
  -7   7   0        0.24        1.34      5.71 o 
  -6   7   0       89.95       85.98      7.37 o 
  -5   7   0       64.24       63.73      6.38 o 
  -4   7   0       15.94        7.18      4.06 o 
  -3   7   0        0.35        1.37      3.11 o 
  -2   7   0      144.12      146.36      8.21 o 
  -1   7   0       84.56       81.28      6.03 o 
   0   7   0       27.09       31.25      4.08 o 
   1   7   0      138.28      131.61      7.61 o 
   2   7   0       36.43       35.03      5.19 o 
   3   7   0       10.63       13.65      4.43 o 
   4   7   0        0.01        4.17      3.49 o 
   5   7   0        0.21        8.02      3.77 o 
   6   7   0        3.73        0.92      4.84 o 
   7   7   0        3.80        8.50      4.32 o 
   8   7   0        8.19        3.27      4.73 o 
  -8   8   0        0.57        0.00      4.98 o 
  -7   8   0       11.52        9.42      5.45 o 
  -6   8   0        2.17        4.06      4.06 o 
  -5   8   0        0.43        0.85      4.41 o 
  -4   8   0       94.40       78.74      7.81 o 
  -3   8   0       35.97       42.17      5.69 o 
  -2   8   0      208.90      213.08     10.96 o 
  -1   8   0      314.68      319.00     12.41 o 
   0   8   0        3.23        0.74      5.03 o 
   1   8   0       59.55       50.15      6.34 o 
   2   8   0        6.96        2.13      3.86 o 
   3   8   0        0.65        4.90      3.73 o 
   4   8   0       24.50       17.77      5.27 o 
   5   8   0        0.69        6.78      3.99 o 
   6   8   0       17.93       24.33      5.51 o 
   7   8   0        0.03        0.94      3.94 o 
  -7   9   0        3.90        4.70      4.70 o 
  -6   9   0       26.99       18.37      6.18 o 
  -5   9   0       80.80       72.69      8.39 o 
  -4   9   0        0.13        1.41      4.39 o 
  -3   9   0       30.86       36.99      5.80 o 
  -2   9   0        3.69       15.83      3.82 o 
  -1   9   0       18.91       18.75      4.91 o 
   0   9   0       16.96       18.03      7.19 o 
   1   9   0        0.76        4.63      4.74 o 
   2   9   0       85.36       88.87      8.12 o 
   3   9   0       82.42       69.64      8.23 o 
   4   9   0        0.06        1.49      4.85 o 
   5   9   0        0.78        1.53      5.32 o 
  -6  10   0       63.04       68.82      8.51 o 
  -5  10   0        0.08        5.99      5.99 o 
  -4  10   0       16.98       13.39      5.83 o 
  -3  10   0       24.21       31.35      6.16 o 
  -2  10   0       39.08       32.51      7.61 o 
  -1  10   0       33.88       37.71      6.56 o 
   0  10   0       24.76       27.28      4.05 o 
   1  10   0       21.03       17.88      5.82 o 
   2  10   0        2.89        1.04      4.83 o 
   3  10   0        2.36        4.70      4.90 o 
   4  10   0        4.46        4.68      4.68 o 
  -3  11   0        9.73       10.30      4.83 o 
  -2  11   0        2.39        1.61      5.24 o 
  -1  11   0       72.45       65.61      8.25 o 
   0  11   0       12.04       10.02      4.24 o 
   1  11   0       17.53       19.77      5.87 o 
   1 -11   1        3.85        1.70      6.02 o 
   2 -11   1        0.10        6.99      5.52 o 
  -3 -10   1        1.04        5.26      4.41 o 
  -2 -10   1        1.88       12.71      4.69 o 
  -1 -10   1        1.25        4.81      3.80 o 
   0 -10   1       24.02       22.26      4.83 o 
   1 -10   1       14.32        8.82      5.82 o 
   2 -10   1       23.76       29.97      6.53 o 
   3 -10   1       14.14       13.36      7.07 o 
   4 -10   1        1.67        1.69      4.81 o 
   5 -10   1        0.71        2.25      5.02 o 
  -5  -9   1       19.38       16.10      5.13 o 
  -4  -9   1        8.74        8.77      4.71 o 
  -3  -9   1       60.96       54.14      7.21 o 
  -2  -9   1      164.14      168.37     10.34 o 
  -1  -9   1       17.91       12.35      5.95 o 
   0  -9   1       10.18       12.43      5.68 o 
   1  -9   1        2.69        6.02      6.02 o 
   2  -9   1       37.70       45.94      6.75 o 
   3  -9   1        3.45        0.99      5.33 o 
   4  -9   1        0.00        0.51      4.49 o 
   5  -9   1        2.69       13.53      4.09 o 
   6  -9   1        0.12        1.58      4.38 o 
   7  -9   1       20.36       22.27      6.86 o 
  -6  -8   1        6.63       10.28      5.38 o 
  -5  -8   1       18.32       13.58      6.45 o 
  -4  -8   1       15.17       15.50      4.79 o 
  -3  -8   1        1.40        5.08      3.71 o 
  -2  -8   1       53.38       55.09      7.03 o 
  -1  -8   1      123.89      123.92      9.34 o 
   0  -8   1      407.59      427.66     20.47 o 
   1  -8   1       12.96       19.92      4.68 o 
   2  -8   1      387.87      370.44     14.32 o 
   3  -8   1      128.82      113.10      9.08 o 
   4  -8   1        3.14        3.16      5.22 o 
   5  -8   1        8.31       14.10      4.29 o 
   6  -8   1        0.31        0.49      4.49 o 
   7  -8   1        5.03        4.58      5.32 o 
   8  -8   1        7.78       10.45      5.18 o 
  -7  -7   1        1.27       11.17      4.08 o 
  -6  -7   1       12.37       11.80      4.16 o 
  -5  -7   1       10.53       12.62      4.22 o 
  -4  -7   1       17.10       20.89      4.25 o 
  -3  -7   1        6.57       18.23      3.91 o 
  -2  -7   1       45.14       45.92      6.13 o 
  -1  -7   1        3.28        3.36      3.82 o 
   0  -7   1      142.42      149.82      6.41 o 
   1  -7   1        9.27        3.97      4.14 o 
   2  -7   1       78.38       74.43      7.17 o 
   3  -7   1      101.14      106.75      7.96 o 
   4  -7   1       18.90       23.79      4.49 o 
   5  -7   1       82.75       91.75      7.17 o 
   6  -7   1      103.18      101.93      8.69 o 
   7  -7   1       28.08       27.45      5.88 o 
   8  -7   1       62.28       74.21      7.86 o 
   9  -7   1       10.06       15.62      5.13 o 
  -8  -6   1        0.63        5.50      5.50 o 
  -7  -6   1        5.52        4.36      4.72 o 
  -6  -6   1       10.38       10.07      4.29 o 
  -5  -6   1      101.11      106.12      8.28 o 
  -4  -6   1       21.60       16.80      4.91 o 
  -3  -6   1      158.63      145.00      8.17 o 
  -2  -6   1       92.93       93.25      6.72 o 
  -1  -6   1       51.46       64.89      5.53 o 
   0  -6   1       38.32       34.61      3.27 o 
   1  -6   1      801.71      791.55     16.91 o 
   2  -6   1       51.36       51.07      5.38 o 
   3  -6   1      625.94      600.61     15.27 o 
   4  -6   1       20.50       22.01      4.31 o 
   5  -6   1        6.15        2.91      3.47 o 
   6  -6   1       88.07       97.94      7.56 o 
   7  -6   1       44.71       42.26      5.79 o 
   8  -6   1       11.43        9.98      4.75 o 
   9  -6   1        0.17        0.51      4.45 o 
  10  -6   1        4.31        2.63      5.13 o 
  -9  -5   1        3.49        2.49      4.40 o 
  -8  -5   1        9.29       23.92      4.52 o 
  -7  -5   1       19.64       10.02      5.22 o 
  -6  -5   1       34.31       40.15      5.45 o 
  -5  -5   1        2.86        1.83      3.61 o 
  -4  -5   1      247.71      266.44     10.54 o 
  -3  -5   1        3.98        3.79      3.05 o 
  -2  -5   1      172.90      179.86      8.31 o 
  -1  -5   1      190.31      220.09      8.33 o 
   0  -5   1       16.05       11.65      2.34 o 
   1  -5   1       77.69       91.65      5.63 o 
   2  -5   1        0.00        1.65      2.78 o 
   3  -5   1       78.00       75.13      5.35 o 
   4  -5   1        1.34        1.42      2.47 o 
   5  -5   1       41.25       40.27      5.07 o 
   6  -5   1      119.01      118.77      7.61 o 
   7  -5   1       95.78       80.12      7.23 o 
   8  -5   1       59.15       58.46      6.80 o 
   9  -5   1        2.08        1.97      4.21 o 
  10  -5   1        1.74        8.83      4.17 o 
  -9  -4   1        5.00       12.37      4.22 o 
  -8  -4   1       32.57       37.18      6.09 o 
  -7  -4   1      156.00      153.30      9.54 o 
  -6  -4   1        3.76        2.24      3.77 o 
  -5  -4   1      159.38      171.92      8.22 o 
  -4  -4   1      167.60      160.04      7.52 o 
  -3  -4   1       46.61       48.43      4.66 o 
  -2  -4   1       70.12       88.41      5.07 o 
  -1  -4   1      180.13      171.10      6.81 o 
   0  -4   1      178.88      197.90     12.79 o 
   1  -4   1      600.69      589.09     10.60 o 
   2  -4   1      299.34      297.94      8.54 o 
   3  -4   1      202.16      203.90      7.34 o 
   4  -4   1      197.66      208.41      7.96 o 
   5  -4   1      312.65      292.54     10.21 o 
   6  -4   1      473.90      467.24     13.62 o 
   7  -4   1      198.36      230.43     10.62 o 
   8  -4   1        9.71       10.47      4.40 o 
   9  -4   1        6.94        4.71      5.19 o 
  10  -4   1       16.25       36.65      5.84 o 
  11  -4   1       29.44       41.89      6.96 o 
 -10  -3   1        3.36        5.48      5.03 o 
  -9  -3   1        0.74        9.62      3.77 o 
  -8  -3   1        0.38        1.76      2.96 o 
  -7  -3   1       81.62       91.60      7.32 o 
  -6  -3   1      400.96      392.14     13.26 o 
  -5  -3   1        0.07        1.98      2.50 o 
  -4  -3   1      594.75      583.88     13.02 o 
  -3  -3   1       19.12       16.45      2.53 o 
  -2  -3   1        1.85       10.58      2.34 o 
  -1  -3   1       55.81       54.09      3.59 o 
   0  -3   1      414.64      444.38      8.98 o 
   1  -3   1     2290.49     2305.38     18.11 o 
   2  -3   1      223.67      217.68      6.67 o 
   3  -3   1      273.52      263.80      7.92 o 
   4  -3   1       26.38       28.08      3.15 o 
   5  -3   1        0.02        1.70      2.49 o 
   6  -3   1        6.20        8.61      2.74 o 
   7  -3   1       10.03        2.73      4.21 o 
   8  -3   1       32.53       26.24      5.66 o 
   9  -3   1        6.59       12.21      4.52 o 
  10  -3   1        0.17        6.50      4.77 o 
  11  -3   1        6.89        8.33      5.20 o 
 -10  -2   1        2.89        9.89      4.05 o 
  -9  -2   1        6.20        9.31      4.76 o 
  -8  -2   1        6.37        7.89      3.98 o 
  -7  -2   1       25.77       38.59      4.67 o 
  -6  -2   1        0.92        0.63      2.81 o 
  -5  -2   1       64.27       63.11      4.99 o 
  -4  -2   1       81.07       83.77      4.90 o 
  -3  -2   1     1413.47     1499.02     16.13 o 
  -2  -2   1      331.74      288.00      7.36 o 
  -1  -2   1       43.67       47.72      2.92 o 
   0  -2   1     4232.51     4229.06    131.40 o 
   1  -2   1      432.55      416.92      6.89 o 
   2  -2   1     4930.14     4477.96    107.30 o 
   3  -2   1       20.86       19.58      2.59 o 
   4  -2   1       54.99       50.75      4.02 o 
   5  -2   1       29.31       43.79      3.89 o 
   6  -2   1       17.69       14.63      3.30 o 
   7  -2   1      118.84      121.17      7.69 o 
   8  -2   1        3.51        1.15      4.11 o 
   9  -2   1       17.29       17.15      5.12 o 
  10  -2   1        0.49        0.47      5.05 o 
  11  -2   1        3.16        1.02      5.45 o 
 -10  -1   1        8.39        9.75      5.79 o 
  -9  -1   1        0.75        4.98      4.41 o 
  -8  -1   1        0.11        4.35      4.35 o 
  -7  -1   1       30.10       18.07      4.87 o 
  -6  -1   1      110.07      111.71      6.25 o 
  -5  -1   1       59.65       49.91      4.70 o 
  -4  -1   1     1123.88     1203.48     15.13 o 
  -3  -1   1      421.01      369.96      7.61 o 
  -2  -1   1      212.88      214.31      5.88 o 
  -1  -1   1      344.49      323.00      5.72 o 
   0  -1   1      375.90      350.19      8.33 o 
   1  -1   1     1481.51     1679.25     11.31 o 
   2  -1   1      741.11      806.49      9.04 o 
   3  -1   1      289.83      276.95      6.76 o 
   4  -1   1      384.15      298.54      8.04 o 
   5  -1   1      414.30      435.66     10.39 o 
   6  -1   1      106.18      102.62      5.80 o 
   7  -1   1       37.25       29.18      4.88 o 
   8  -1   1       86.83       84.95      7.28 o 
   9  -1   1        8.50       11.63      4.66 o 
  10  -1   1        8.15       13.98      5.24 o 
  11  -1   1        2.09        7.17      4.56 o 
 -10   0   1        1.30        1.47      4.37 o 
  -9   0   1       33.02       26.17      6.32 o 
  -8   0   1        2.62        4.80      4.80 o 
  -7   0   1      115.23       93.22      7.19 o 
  -6   0   1      179.40      159.42      7.93 o 
  -5   0   1      753.74      859.22     14.15 o 
  -4   0   1     1080.87     1045.25     13.88 o 
  -3   0   1     1915.37     2013.11     16.84 o 
  -2   0   1     1933.20     2068.71     14.89 o 
  -1   0   1      376.33      487.05      5.99 o 
   0   0   1       21.23       22.33      2.47 o 
   1   0   1     5586.95     5569.39     71.34 o 
   2   0   1     4787.64     4612.76     87.08 o 
   3   0   1      226.00      205.73      5.85 o 
   4   0   1     2863.33     3020.34     22.13 o 
   5   0   1      287.97      260.93      8.55 o 
   6   0   1      127.97      140.16      6.91 o 
   7   0   1      201.47      201.28      9.36 o 
   8   0   1        1.27        3.33      4.36 o 
   9   0   1      176.88      185.68     10.22 o 
  10   0   1        9.14        7.65      5.18 o 
  11   0   1        2.77        1.00      5.28 o 
 -11   1   1       13.31        9.20      4.88 o 
 -10   1   1        0.21        1.02      4.27 o 
  -9   1   1       96.74       92.68      7.59 o 
  -8   1   1      294.42      280.45     12.20 o 
  -7   1   1        0.85        3.02      3.34 o 
  -6   1   1      171.55      156.33      7.57 o 
  -5   1   1       74.21       76.56      5.33 o 
  -4   1   1      862.46      890.21     12.92 o 
  -3   1   1     1254.47     1298.74     13.63 o 
  -2   1   1     5851.01     5520.83    104.74 o 
  -1   1   1      573.54      696.77      7.16 o 
   0   1   1     2907.60     3070.10     36.62 o 
   1   1   1      603.65      753.27      7.33 o 
   2   1   1     2633.29     2970.07     17.06 o 
   3   1   1     8142.42     7650.66    141.21 o 
   4   1   1     1785.02     1813.09     17.67 o 
   5   1   1     1495.02     1577.65     18.47 o 
   6   1   1     2402.39     2603.61     26.39 o 
   7   1   1      128.98      139.56      8.17 o 
   8   1   1      172.73      182.36     10.23 o 
   9   1   1       28.38       32.99      6.10 o 
  10   1   1        1.04        0.00      4.76 o 
  11   1   1       72.92       74.38      8.36 o 
 -11   2   1        4.08        7.98      3.82 o 
 -10   2   1        0.06       10.76      4.41 o 
  -9   2   1        7.36        2.80      4.27 o 
  -8   2   1       82.80       99.03      7.74 o 
  -7   2   1      265.61      248.40     10.75 o 
  -6   2   1        0.64        5.60      2.40 o 
  -5   2   1      468.34      474.50     11.51 o 
  -4   2   1        4.58        8.47      2.08 o 
  -3   2   1       24.49       24.39      2.75 o 
  -2   2   1        0.52        4.32      1.38 o 
  -1   2   1     1555.00     1701.26     12.52 o 
   0   2   1     6655.81     6346.62    283.06 o 
   1   2   1     3994.85     3908.24      1.29 o 
   2   2   1      484.09      490.33      7.83 o 
   3   2   1       65.24       58.17      3.69 o 
   4   2   1      359.12      402.22      9.62 o 
   5   2   1      120.38      134.19      6.75 o 
   6   2   1      192.63      182.49      8.13 o 
   7   2   1       18.25       22.42      4.40 o 
   8   2   1      219.58      210.63     10.71 o 
   9   2   1       78.81       82.15      7.92 o 
  10   2   1        0.06        2.38      5.19 o 
  11   2   1       20.58       24.66      5.97 o 
 -10   3   1        0.32        1.58      4.69 o 
  -9   3   1        0.23        0.49      4.02 o 
  -8   3   1       19.66       12.83      5.31 o 
  -7   3   1        5.24        6.00      2.95 o 
  -6   3   1      205.94      218.45      8.84 o 
  -5   3   1      476.42      474.30     11.60 o 
  -4   3   1        7.30        7.36      2.41 o 
  -3   3   1     1988.83     2108.30     18.78 o 
  -2   3   1      161.23      156.02      5.49 o 
  -1   3   1     1763.86     1749.82     14.71 o 
   0   3   1      719.16      783.35      7.01 o 
   1   3   1      586.19      684.13      9.64 o 
   2   3   1      758.84      771.32     10.78 o 
   3   3   1        1.04        3.22      2.36 o 
   4   3   1       59.34       49.58      4.42 o 
   5   3   1       65.99       55.08      4.57 o 
   6   3   1       28.71       20.48      4.40 o 
   7   3   1        0.96        7.72      3.54 o 
   8   3   1       28.71       30.51      5.35 o 
   9   3   1        2.27        3.55      3.66 o 
  10   3   1       14.29       13.67      5.86 o 
 -10   4   1        2.11        3.18      4.47 o 
  -9   4   1       11.81       19.41      5.28 o 
  -8   4   1       20.68        9.89      5.43 o 
  -7   4   1       99.48       97.50      7.43 o 
  -6   4   1        5.75        7.15      3.13 o 
  -5   4   1       46.23       38.69      4.37 o 
  -4   4   1      800.97      831.32     13.93 o 
  -3   4   1      704.01      783.26     12.68 o 
  -2   4   1      121.49      108.76      5.18 o 
  -1   4   1      638.95      615.63      9.90 o 
   0   4   1       12.05       10.43      2.20 o 
   1   4   1     2687.37     2787.77     21.79 o 
   2   4   1       89.84      102.34      5.00 o 
   3   4   1      503.82      511.69     11.63 o 
   4   4   1        3.82        1.98      2.63 o 
   5   4   1       57.26       74.85      5.74 o 
   6   4   1      180.66      201.39      9.39 o 
   7   4   1        7.40       11.37      4.63 o 
   8   4   1       51.18       46.02      6.38 o 
   9   4   1        1.32        2.27      4.06 o 
  10   4   1       11.91       15.48      5.48 o 
 -10   5   1        0.00        2.67      5.34 o 
  -9   5   1        0.29        3.46      4.41 o 
  -8   5   1       24.42       23.60      5.18 o 
  -7   5   1      256.60      269.62     11.55 o 
  -6   5   1        2.26        5.09      2.91 o 
  -5   5   1      264.84      289.13     10.15 o 
  -4   5   1      193.51      176.88      7.51 o 
  -3   5   1       69.58       56.05      4.65 o 
  -2   5   1       55.89       60.52      4.29 o 
  -1   5   1      204.79      233.84      7.82 o 
   0   5   1     1924.87     1914.45     17.32 o 
   1   5   1      195.91      171.11      6.87 o 
   2   5   1       56.78       61.27      4.48 o 
   3   5   1       13.91        9.74      3.18 o 
   4   5   1        5.50        8.46      3.04 o 
   5   5   1      108.88      100.35      7.14 o 
   6   5   1       55.90       48.98      5.83 o 
   7   5   1        2.32        1.25      4.22 o 
   8   5   1        5.17        5.30      4.97 o 
   9   5   1       27.67       20.86      5.96 o 
 -10   6   1        4.18        8.50      4.99 o 
  -9   6   1        9.21       11.16      5.38 o 
  -8   6   1        0.19        5.58      4.26 o 
  -7   6   1       16.71        4.56      5.31 o 
  -6   6   1        0.03        3.71      4.19 o 
  -5   6   1       29.87       24.67      4.29 o 
  -4   6   1       81.68       93.18      5.95 o 
  -3   6   1      421.32      406.83     12.01 o 
  -2   6   1       27.32       34.33      3.85 o 
  -1   6   1        3.44        0.47      2.73 o 
   0   6   1        8.49       10.16      2.02 o 
   1   6   1       62.16       62.35      4.94 o 
   2   6   1      353.78      354.53     11.41 o 
   3   6   1      147.09      151.98      7.97 o 
   4   6   1      224.62      213.84      9.82 o 
   5   6   1      526.54      549.49     16.21 o 
   6   6   1        0.00        1.64      4.30 o 
   7   6   1        4.28       11.48      4.52 o 
   8   6   1        0.03       11.97      3.27 o 
   9   6   1        3.92        2.80      4.68 o 
  -9   7   1        4.41        7.69      4.40 o 
  -8   7   1        0.03        4.36      4.81 o 
  -7   7   1        7.13        0.89      4.47 o 
  -6   7   1       31.55       47.60      5.81 o 
  -5   7   1        8.92       12.52      3.91 o 
  -4   7   1      481.32      467.46     14.78 o 
  -3   7   1      609.00      633.35     16.17 o 
  -2   7   1       13.38       10.39      3.96 o 
  -1   7   1      262.88      226.30      9.80 o 
   0   7   1       92.15       95.07      8.28 o 
   1   7   1      168.15      152.01      8.07 o 
   2   7   1        0.92        4.39      2.20 o 
   3   7   1       85.32      102.50      7.24 o 
   4   7   1       13.06       17.74      4.68 o 
   5   7   1        0.00        2.53      4.38 o 
   6   7   1       15.82       13.51      5.50 o 
   7   7   1       75.61       90.09      8.36 o 
   8   7   1        0.17        4.71      5.33 o 
  -8   8   1        6.67        2.97      5.69 o 
  -7   8   1        1.83        8.02      4.17 o 
  -6   8   1       19.08       16.63      5.20 o 
  -5   8   1        5.21        0.43      4.44 o 
  -4   8   1      122.39      114.62      8.39 o 
  -3   8   1      225.21      227.01     10.76 o 
  -2   8   1       66.95       77.67      6.87 o 
  -1   8   1        0.14        2.21      3.26 o 
   0   8   1      142.76      152.96      6.16 o 
   1   8   1      269.81      273.38     11.73 o 
   2   8   1        9.67       10.37      4.26 o 
   3   8   1        9.72       10.12      4.65 o 
   4   8   1       12.32       13.85      5.67 o 
   5   8   1       42.16       46.31      6.42 o 
   6   8   1       97.98       98.44      9.20 o 
   7   8   1        0.01        3.38      4.55 o 
  -7   9   1       21.56       22.61      6.19 o 
  -6   9   1       28.36       19.82      5.42 o 
  -5   9   1       19.51       25.17      5.42 o 
  -4   9   1      120.99      145.89      9.50 o 
  -3   9   1       17.53       22.65      5.13 o 
  -2   9   1       62.06       56.53      6.70 o 
  -1   9   1      259.96      265.71     12.52 o 
   0   9   1       12.07        6.96      5.65 o 
   1   9   1      337.46      314.36     13.09 o 
   2   9   1       24.91       21.99      4.73 o 
   3   9   1       25.75       18.05      5.64 o 
   4   9   1        2.99        4.41      4.41 o 
   5   9   1       37.89       38.88      6.70 o 
   6   9   1        3.09        5.40      4.82 o 
  -6  10   1        1.93        0.51      4.13 o 
  -5  10   1       63.46       63.26      8.25 o 
  -4  10   1       15.78       14.33      5.55 o 
  -3  10   1       45.51       58.85      7.07 o 
  -2  10   1        3.57        1.98      4.95 o 
  -1  10   1        1.63        6.40      4.71 o 
   0  10   1       10.99       10.51      3.13 o 
   1  10   1        0.60        0.00      4.89 o 
   2  10   1        1.27        0.00      4.28 o 
   3  10   1        0.13        4.41      4.41 o 
   4  10   1       10.54       14.45      5.59 o 
  -4  11   1        0.15        4.82      5.17 o 
  -3  11   1       18.89       30.91      5.89 o 
  -2  11   1        3.25        2.18      5.35 o 
  -1  11   1       23.73       47.21      7.06 o 
   0  11   1       81.83       79.17      6.64 o 
   1  11   1        6.62        4.25      5.77 o 
   2  11   1       68.19       59.86      7.76 o 
  -2 -10   2        6.33       11.56      4.42 o 
  -1 -10   2       70.29       65.29      8.54 o 
   0 -10   2        6.09        2.47      4.33 o 
   1 -10   2       77.91       76.11      9.19 o 
   2 -10   2       68.80       74.11      9.03 o 
   3 -10   2        8.24        4.58      5.85 o 
   4 -10   2       43.94       46.60      7.95 o 
   5 -10   2        0.63        1.69      4.85 o 
  -4  -9   2       10.36       21.27      5.80 o 
  -3  -9   2        0.34        3.61      4.66 o 
  -2  -9   2        3.11        3.55      5.21 o 
  -1  -9   2       40.98       30.37      6.18 o 
   0  -9   2        0.25        1.44      4.89 o 
   1  -9   2       80.03       68.93      8.49 o 
   2  -9   2        9.10        9.95      5.74 o 
   3  -9   2       11.39       20.45      5.66 o 
   4  -9   2        8.37       15.33      5.77 o 
   5  -9   2       33.41       37.83      7.26 o 
   6  -9   2        2.33        7.49      4.22 o 
   7  -9   2       11.79       23.98      5.75 o 
  -5  -8   2        3.44        5.11      5.11 o 
  -4  -8   2      115.15      109.66      9.82 o 
  -3  -8   2      168.90      157.28     10.82 o 
  -2  -8   2        0.25        3.71      4.46 o 
  -1  -8   2        1.91        4.10      4.94 o 
   0  -8   2       15.79       20.27      8.23 o 
   1  -8   2       77.14       68.24      7.28 o 
   2  -8   2       12.76       13.29      5.14 o 
   3  -8   2      337.02      352.61     14.34 o 
   4  -8   2      190.44      180.18     10.66 o 
   5  -8   2        3.17        4.39      4.39 o 
   6  -8   2       34.59       25.47      6.15 o 
   7  -8   2        0.05        3.59      4.84 o 
   8  -8   2       14.31       19.85      4.65 o 
  -6  -7   2       47.16       43.33      7.42 o 
  -5  -7   2       34.21       39.76      6.89 o 
  -4  -7   2       46.49       42.15      6.18 o 
  -3  -7   2       98.45      109.96      8.18 o 
  -2  -7   2      111.50       96.76      8.53 o 
  -1  -7   2      330.91      307.04     12.69 o 
   0  -7   2      514.62      529.04     22.80 o 
   1  -7   2       34.03       33.38      6.22 o 
   2  -7   2      638.42      710.97     18.04 o 
   3  -7   2      241.02      240.73     11.67 o 
   4  -7   2        0.96        3.67      3.96 o 
   5  -7   2        6.36        7.76      4.24 o 
   6  -7   2       49.83       52.60      6.99 o 
   7  -7   2        1.58        1.95      4.42 o 
   8  -7   2        4.35        3.01      5.24 o 
   9  -7   2        1.54        7.32      4.83 o 
  -7  -6   2       11.97       12.99      4.46 o 
  -6  -6   2       16.03       17.60      5.71 o 
  -5  -6   2      156.13      164.16     10.35 o 
  -4  -6   2        1.65        1.63      3.81 o 
  -3  -6   2        4.21        1.47      3.76 o 
  -2  -6   2       34.06       28.63      4.52 o 
  -1  -6   2       16.88       20.65      4.08 o 
   0  -6   2        9.55       13.91      6.38 o 
   1  -6   2       11.99        9.09      3.95 o 
   2  -6   2       58.36       49.62      5.15 o 
   3  -6   2        9.18        6.59      3.27 o 
   4  -6   2      217.43      239.72     10.22 o 
   5  -6   2       53.67       51.77      6.16 o 
   6  -6   2        4.18        4.06      3.66 o 
   7  -6   2       51.91       45.01      6.47 o 
   8  -6   2        2.88        0.00      4.99 o 
   9  -6   2        0.16        3.04      4.99 o 
  10  -6   2        5.18        3.67      5.48 o 
  -8  -5   2        2.64        3.50      4.60 o 
  -7  -5   2        0.20        4.76      4.76 o 
  -6  -5   2       32.19       29.37      3.55 o 
  -5  -5   2      102.98       91.68      7.81 o 
  -4  -5   2      142.59      137.01      8.31 o 
  -3  -5   2        3.80        0.65      2.95 o 
  -2  -5   2      222.37      231.26      9.23 o 
  -1  -5   2       90.71      101.20      6.21 o 
   0  -5   2      356.58      356.44      7.74 o 
   1  -5   2        2.61        0.51      2.59 o 
   2  -5   2      292.72      264.29      9.04 o 
   3  -5   2      374.54      401.01     11.59 o 
   4  -5   2       49.18       54.67      5.47 o 
   5  -5   2      148.57      161.22      8.08 o 
   6  -5   2        0.23        3.25      3.68 o 
   7  -5   2        0.22        0.82      3.52 o 
   8  -5   2        0.62        0.87      4.42 o 
   9  -5   2       17.01       20.54      5.74 o 
  10  -5   2       21.52       25.88      5.86 o 
  -9  -4   2        0.00        8.54      3.64 o 
  -8  -4   2       18.19       22.18      5.36 o 
  -7  -4   2        5.11        2.67      4.97 o 
  -6  -4   2        4.42        4.36      3.62 o 
  -5  -4   2       87.75       82.10      6.39 o 
  -4  -4   2      291.46      282.45     10.87 o 
  -3  -4   2        5.25        5.64      3.01 o 
  -2  -4   2       16.30       15.98      2.67 o 
  -1  -4   2      686.14      724.53     13.64 o 
   0  -4   2      221.67      249.89      5.75 o 
   1  -4   2     1347.76     1388.85     17.22 o 
   2  -4   2       75.52       80.00      5.03 o 
   3  -4   2      968.38     1051.67     15.79 o 
   4  -4   2      363.24      404.00     11.21 o 
   5  -4   2       34.16       30.87      3.98 o 
   6  -4   2       43.01       41.70      5.20 o 
   7  -4   2      165.85      169.02      9.42 o 
   8  -4   2      212.09      216.42     11.24 o 
   9  -4   2       66.96       75.88      8.20 o 
  10  -4   2        8.22       12.69      5.01 o 
  11  -4   2        0.09        2.59      4.76 o 
  -9  -3   2        0.26        1.99      3.57 o 
  -8  -3   2        4.77        3.23      4.46 o 
  -7  -3   2       81.39       93.77      7.95 o 
  -6  -3   2      122.20      118.34      8.14 o 
  -5  -3   2      167.23      189.82      9.03 o 
  -4  -3   2        1.67        4.79      2.49 o 
  -3  -3   2        1.51        1.60      1.91 o 
  -2  -3   2     2252.39     2379.38     21.76 o 
  -1  -3   2        1.08        1.05      1.88 o 
   0  -3   2      122.35      132.39      6.09 o 
   1  -3   2      460.26      499.55      9.15 o 
   2  -3   2       12.08       13.34      2.75 o 
   3  -3   2      321.20      326.90      8.93 o 
   4  -3   2       26.65       34.66      3.58 o 
   5  -3   2        2.71        3.22      2.17 o 
   6  -3   2      290.14      282.84     10.32 o 
   7  -3   2       34.44       28.55      4.40 o 
   8  -3   2       21.22        7.11      5.69 o 
   9  -3   2        1.31        0.44      4.40 o 
  10  -3   2        0.01        3.45      3.67 o 
  11  -3   2        2.26        2.62      5.14 o 
 -10  -2   2        5.34        0.00      5.04 o 
  -9  -2   2        0.27        4.32      4.32 o 
  -8  -2   2        0.08        0.42      4.47 o 
  -7  -2   2        0.46        0.37      3.74 o 
  -6  -2   2       40.20       37.59      5.19 o 
  -5  -2   2       19.27       21.37      3.94 o 
  -4  -2   2       44.65       37.27      4.15 o 
  -3  -2   2        1.01        5.21      2.20 o 
  -2  -2   2      947.80      933.49     12.46 o 
  -1  -2   2     1484.95     1490.13     14.52 o 
   0  -2   2      253.04      252.75      4.25 o 
   1  -2   2     1356.77     1446.18     13.69 o 
   2  -2   2       74.53       71.28      4.13 o 
   3  -2   2       41.18       40.03      3.37 o 
   4  -2   2       79.76       88.06      4.53 o 
   5  -2   2       29.22       27.97      3.44 o 
   6  -2   2       12.18       12.73      2.90 o 
   7  -2   2       92.52       83.67      6.39 o 
   8  -2   2        0.17        5.28      3.59 o 
   9  -2   2        5.90        2.60      5.00 o 
  10  -2   2        0.69        3.36      4.47 o 
  11  -2   2       18.12       34.41      5.64 o 
 -10  -1   2        0.75        4.32      4.32 o 
  -9  -1   2        2.38        3.75      4.05 o 
  -8  -1   2        2.48        3.35      3.67 o 
  -7  -1   2       29.21       22.91      4.47 o 
  -6  -1   2      109.89       89.58      6.67 o 
  -5  -1   2        1.25        3.29      2.56 o 
  -4  -1   2      269.46      266.64      8.62 o 
  -3  -1   2      336.11      294.41      8.10 o 
  -2  -1   2      317.64      345.27      7.05 o 
  -1  -1   2        8.51        7.00      1.86 o 
   0  -1   2     2626.29     2700.08     88.93 o 
   1  -1   2     3373.68     3463.22     18.12 o 
   2  -1   2       53.18       50.83      2.87 o 
   3  -1   2      576.77      586.58      9.04 o 
   4  -1   2      244.59      232.86      7.12 o 
   5  -1   2        8.85       16.15      2.43 o 
   6  -1   2       93.00      100.59      5.96 o 
   7  -1   2       24.06       29.51      4.47 o 
   8  -1   2      477.22      524.07     15.68 o 
   9  -1   2        1.31        2.53      3.99 o 
  10  -1   2        4.23        2.83      4.51 o 
  11  -1   2        6.46        7.10      5.04 o 
 -10   0   2       32.26       32.16      3.93 o 
  -9   0   2       21.18       17.02      4.66 o 
  -8   0   2       80.89       63.73      6.64 o 
  -7   0   2        3.85        2.11      3.53 o 
  -6   0   2        7.14        5.58      3.24 o 
  -5   0   2      159.98      171.86      7.36 o 
  -4   0   2      431.09      379.07      9.67 o 
  -3   0   2      597.26      604.86      9.94 o 
  -2   0   2      123.21      135.79      4.83 o 
  -1   0   2       25.71       19.59      2.20 o 
   0   0   2      185.09      224.70     10.43 o 
   1   0   2       32.38       32.22      2.54 o 
   2   0   2      958.16     1016.04     10.38 o 
   3   0   2      738.01      764.95      9.86 o 
   4   0   2      123.35      125.53      5.27 o 
   5   0   2      384.01      399.56     10.16 o 
   6   0   2       32.12       29.61      4.20 o 
   7   0   2        4.05        2.36      3.05 o 
   8   0   2       18.38       22.57      5.13 o 
   9   0   2       13.04       15.89      5.12 o 
  10   0   2       19.62       24.42      5.71 o 
  11   0   2       21.18       21.56      6.43 o 
 -10   1   2        5.74        7.38      4.57 o 
  -9   1   2        0.86        0.93      4.24 o 
  -8   1   2        3.23       12.53      3.98 o 
  -7   1   2       86.64       86.80      7.11 o 
  -6   1   2        3.47        4.94      3.26 o 
  -5   1   2        6.61        3.33      2.76 o 
  -4   1   2      248.22      282.36      8.40 o 
  -3   1   2      242.23      245.79      6.80 o 
  -2   1   2       23.62       27.45      2.42 o 
  -1   1   2      262.08      299.42      5.50 o 
   0   1   2     1929.32     2001.52     34.67 o 
   1   1   2        8.29       18.46      3.79 o 
   2   1   2      759.43      776.13      8.63 o 
   3   1   2      220.02      206.85      5.84 o 
   4   1   2       12.46       14.28      2.60 o 
   5   1   2       77.78       66.33      4.82 o 
   6   1   2      568.48      546.82     12.73 o 
   7   1   2       67.24       77.19      6.06 o 
   8   1   2      343.83      316.47     12.09 o 
   9   1   2       33.38       30.93      5.26 o 
  10   1   2       27.23       35.99      5.91 o 
  11   1   2       86.77       82.38      8.39 o 
 -10   2   2        5.96        9.67      6.14 o 
  -9   2   2       32.66       36.20      6.19 o 
  -8   2   2       27.03       30.29      6.26 o 
  -7   2   2      125.27      145.22      8.62 o 
  -6   2   2        0.32        0.00      2.50 o 
  -5   2   2       54.10       52.68      4.30 o 
  -4   2   2       12.72       20.77      3.25 o 
  -3   2   2      979.41     1010.50     12.77 o 
  -2   2   2       11.20        7.67      1.96 o 
  -1   2   2      797.15      772.04      9.04 o 
   0   2   2      457.87      453.20      5.08 o 
   1   2   2     4981.28     4500.44     92.85 o 
   2   2   2     1801.66     1793.25     14.41 o 
   3   2   2      654.46      622.51      1.78 o 
   4   2   2      238.80      226.83      7.39 o 
   5   2   2      640.24      708.11     12.80 o 
   6   2   2      104.75      104.12      6.34 o 
   7   2   2        5.68        2.51      3.30 o 
   8   2   2      220.83      225.02     10.66 o 
   9   2   2       20.57       20.34      5.79 o 
  10   2   2       85.15       69.33      8.87 o 
  11   2   2        0.51        7.26      4.85 o 
 -10   3   2        0.76        3.12      5.12 o 
  -9   3   2       13.44        2.92      5.40 o 
  -8   3   2        3.62        9.77      3.90 o 
  -7   3   2      106.01       97.29      7.04 o 
  -6   3   2      101.88      113.70      7.27 o 
  -5   3   2        0.24        0.78      2.73 o 
  -4   3   2       66.28       48.11      4.22 o 
  -3   3   2       48.05       51.15      3.92 o 
  -2   3   2      542.48      482.98      8.58 o 
  -1   3   2      254.98      230.48      6.12 o 
   0   3   2      367.42      379.72      4.86 o 
   1   3   2      167.58      162.22      5.40 o 
   2   3   2       17.31       17.51      2.50 o 
   3   3   2      142.45      123.67      5.36 o 
   4   3   2      103.68       93.45      5.15 o 
   5   3   2        2.67        1.67      2.35 o 
   6   3   2       36.93       54.15      4.77 o 
   7   3   2       25.87       22.91      4.78 o 
   8   3   2        7.49       13.59      4.52 o 
   9   3   2       12.29        4.80      4.95 o 
  10   3   2        1.94        8.40      3.80 o 
 -10   4   2       39.14       31.73      6.09 o 
  -9   4   2        3.69        1.98      4.62 o 
  -8   4   2       20.47       21.04      4.81 o 
  -7   4   2       21.46       24.67      4.24 o 
  -6   4   2       20.37       16.77      4.07 o 
  -5   4   2        0.17        1.90      2.41 o 
  -4   4   2      150.42      159.10      7.18 o 
  -3   4   2      359.76      384.30      9.88 o 
  -2   4   2       91.53       75.19      4.29 o 
  -1   4   2       51.51       50.53      3.44 o 
   0   4   2       14.27       13.48      1.96 o 
   1   4   2      436.51      416.91      9.23 o 
   2   4   2      222.80      244.37      7.63 o 
   3   4   2     1073.63     1129.65     15.18 o 
   4   4   2        4.11        1.83      2.26 o 
   5   4   2      335.87      356.21     10.90 o 
   6   4   2       27.56       34.87      4.32 o 
   7   4   2      421.57      437.93     14.22 o 
   8   4   2        3.86        2.88      3.91 o 
   9   4   2        3.77        0.88      4.41 o 
  10   4   2        2.43        6.10      4.47 o 
 -10   5   2        6.09        4.79      5.14 o 
  -9   5   2        0.24        0.47      4.42 o 
  -8   5   2       27.98       34.99      5.66 o 
  -7   5   2      182.09      161.53      9.33 o 
  -6   5   2       79.35       78.16      6.63 o 
  -5   5   2      258.80      241.24      9.89 o 
  -4   5   2       52.52       55.68      4.84 o 
  -3   5   2      248.44      263.55      8.90 o 
  -2   5   2        6.79       10.06      2.43 o 
  -1   5   2      104.99      106.35      5.62 o 
   0   5   2       50.04       51.53      3.02 o 
   1   5   2      149.92      173.77      6.61 o 
   2   5   2       12.65        9.27      2.63 o 
   3   5   2       98.56      116.08      6.12 o 
   4   5   2        3.19        6.26      2.92 o 
   5   5   2       16.34       13.07      3.90 o 
   6   5   2      121.36      114.24      7.71 o 
   7   5   2       29.83       33.62      5.32 o 
   8   5   2       41.47       48.52      5.98 o 
   9   5   2        9.41       14.25      4.80 o 
  10   5   2        6.57        2.78      4.99 o 
  -9   6   2        8.57        3.05      6.00 o 
  -8   6   2       15.50       13.69      5.27 o 
  -7   6   2       33.01       19.57      5.55 o 
  -6   6   2       75.02       65.96      7.32 o 
  -5   6   2       10.52       12.86      3.90 o 
  -4   6   2       67.27       63.03      5.49 o 
  -3   6   2      277.99      285.08      9.75 o 
  -2   6   2      581.27      584.92     13.33 o 
  -1   6   2       33.62       36.55      3.62 o 
   0   6   2      206.76      194.04      5.49 o 
   1   6   2        8.74        9.69      2.71 o 
   2   6   2      680.14      679.19     14.67 o 
   3   6   2      389.74      420.27     12.11 o 
   4   6   2        3.04        3.67      3.67 o 
   5   6   2      118.33      121.37      8.02 o 
   6   6   2      530.98      556.24     16.47 o 
   7   6   2       16.93       16.70      4.62 o 
   8   6   2       51.05       67.31      6.93 o 
   9   6   2        0.00        4.65      3.72 o 
  -9   7   2       10.08       16.47      4.77 o 
  -8   7   2        1.80        5.84      4.93 o 
  -7   7   2       13.10       19.45      4.86 o 
  -6   7   2        0.81        1.64      3.77 o 
  -5   7   2        0.11        3.98      3.98 o 
  -4   7   2      122.33      121.40      7.45 o 
  -3   7   2        7.34        3.28      3.28 o 
  -2   7   2      351.47      297.23     10.95 o 
  -1   7   2        5.90        5.07      3.24 o 
   0   7   2        6.87        7.39      2.40 o 
   1   7   2       50.54       55.62      5.03 o 
   2   7   2        3.92        4.18      3.41 o 
   3   7   2        0.67        1.74      3.38 o 
   4   7   2       13.67       19.41      4.52 o 
   5   7   2      111.90      111.12      8.03 o 
   6   7   2       50.06       51.38      6.39 o 
   7   7   2       16.83       24.80      5.37 o 
   8   7   2        5.23        0.92      4.99 o 
  -8   8   2       69.66       74.41      7.74 o 
  -7   8   2       93.17       92.24      8.80 o 
  -6   8   2        0.06        1.83      4.20 o 
  -5   8   2      218.00      222.03     10.72 o 
  -4   8   2      105.32      109.00      8.14 o 
  -3   8   2       32.15       31.36      5.78 o 
  -2   8   2       17.71       18.16      4.44 o 
  -1   8   2        1.26        3.26      3.47 o 
   0   8   2       17.92       13.40      2.88 o 
   1   8   2        3.75        7.31      3.85 o 
   2   8   2      331.15      296.72     11.94 o 
   3   8   2      191.83      200.12     10.33 o 
   4   8   2       45.59       55.97      6.69 o 
   5   8   2       66.83       68.31      7.21 o 
   6   8   2        5.46        4.25      5.46 o 
   7   8   2      143.31      143.63     10.81 o 
  -7   9   2        8.25        2.01      5.40 o 
  -6   9   2        5.73        4.87      4.71 o 
  -5   9   2        5.06        0.95      4.67 o 
  -4   9   2       15.16       11.96      5.00 o 
  -3   9   2      110.28      116.79      9.12 o 
  -2   9   2      184.04      182.42     10.28 o 
  -1   9   2       74.99       64.19      6.78 o 
   0   9   2        7.53       11.38      3.27 o 
   1   9   2      256.41      243.86     12.10 o 
   2   9   2      108.59      105.23      7.97 o 
   3   9   2       21.39       16.50      4.34 o 
   4   9   2        5.07        8.05      4.77 o 
   5   9   2        0.75        1.47      4.56 o 
   6   9   2       20.85       23.17      5.66 o 
  -6  10   2        5.95        9.67      5.00 o 
  -5  10   2        9.82       10.17      5.19 o 
  -4  10   2        7.63        6.09      5.29 o 
  -3  10   2       24.62       25.14      5.39 o 
  -2  10   2       24.96       27.69      6.12 o 
  -1  10   2        0.18        4.37      4.37 o 
   0  10   2        5.75        8.50      4.59 o 
   1  10   2        0.01        4.83      4.56 o 
   2  10   2        1.54        6.41      4.54 o 
   3  10   2        8.60       12.08      5.52 o 
   4  10   2       52.23       46.31      6.73 o 
   5  10   2       32.90       23.82      5.92 o 
  -4  11   2        4.48        2.16      5.06 o 
  -3  11   2        0.20        0.51      4.64 o 
  -2  11   2        1.30       11.83      4.09 o 
  -1  11   2        8.94       15.50      5.19 o 
   0  11   2       14.60        6.94      4.77 o 
   1  11   2       25.60       27.88      5.91 o 
   2  11   2        2.92        0.00      5.14 o 
   3  11   2        7.11       13.07      4.82 o 
   0 -10   3        6.27        3.71      4.09 o 
   1 -10   3       13.54       24.50      6.44 o 
   2 -10   3        3.60        1.19      5.95 o 
   3 -10   3        1.19        0.59      4.78 o 
   4 -10   3        0.10        7.49      4.89 o 
  -3  -9   3        3.53        1.57      5.45 o 
  -2  -9   3        1.60        3.08      4.87 o 
  -1  -9   3       17.36       12.86      6.16 o 
   0  -9   3        0.89        2.91      3.69 o 
   1  -9   3        8.53       22.25      5.11 o 
   2  -9   3        1.43        0.00      4.82 o 
   3  -9   3        3.37        2.75      5.73 o 
   4  -9   3        4.16        9.82      4.80 o 
   5  -9   3        0.06        6.53      4.39 o 
   6  -9   3        3.88        9.16      4.55 o 
  -5  -8   3       19.53       25.19      6.08 o 
  -4  -8   3       23.67       35.20      6.05 o 
  -3  -8   3       17.95       19.36      6.14 o 
  -2  -8   3       88.82       85.54      8.10 o 
  -1  -8   3       20.95       14.60      5.06 o 
   0  -8   3       29.00       24.72      4.63 o 
   1  -8   3      237.70      227.11     12.31 o 
   2  -8   3        0.09        6.00      6.00 o 
   3  -8   3       67.12       63.74      7.71 o 
   4  -8   3        5.69        5.40      4.94 o 
   5  -8   3        0.21        4.02      3.74 o 
   6  -8   3        0.69        5.09      5.79 o 
   7  -8   3        0.33        1.57      4.28 o 
   8  -8   3        5.69        1.58      5.50 o 
  -6  -7   3        3.87        8.19      4.80 o 
  -5  -7   3       54.92       68.14      7.73 o 
  -4  -7   3       71.93       87.55      8.91 o 
  -3  -7   3        0.22        6.84      4.25 o 
  -2  -7   3      183.03      185.32     10.39 o 
  -1  -7   3        1.12        5.79      3.26 o 
   0  -7   3      828.42      777.80     14.24 o 
   1  -7   3      123.47      115.17      8.68 o 
   2  -7   3      115.84      122.11      8.75 o 
   3  -7   3      297.89      296.64     12.93 o 
   4  -7   3      216.43      226.95     11.80 o 
   5  -7   3       46.91       54.55      6.88 o 
   6  -7   3       85.79       78.69      8.57 o 
   7  -7   3       46.09       58.47      7.23 o 
   8  -7   3       75.24       68.06      7.81 o 
   9  -7   3        6.81        8.86      4.74 o 
  -7  -6   3        8.84       18.25      5.10 o 
  -6  -6   3        4.63        5.96      5.70 o 
  -5  -6   3        1.35        4.23      4.54 o 
  -4  -6   3       17.87       23.19      5.03 o 
  -3  -6   3        8.61        2.02      4.10 o 
  -2  -6   3       27.37       19.53      4.59 o 
  -1  -6   3       23.03       22.18      4.86 o 
   0  -6   3        4.10        6.11      6.11 o 
   1  -6   3       25.02       21.16      4.49 o 
   2  -6   3       12.40        6.94      4.21 o 
   3  -6   3       19.79       18.89      4.50 o 
   4  -6   3      162.63      148.90      8.57 o 
   5  -6   3      307.17      272.51     11.95 o 
   6  -6   3      174.52      155.64      9.75 o 
   7  -6   3        1.04        3.58      4.28 o 
   8  -6   3      214.99      232.09     12.62 o 
   9  -6   3        0.88        1.52      4.93 o 
  10  -6   3       46.35       34.95      7.37 o 
  -8  -5   3        2.87        1.51      5.03 o 
  -7  -5   3       19.47       21.65      5.42 o 
  -6  -5   3        1.77        2.77      4.97 o 
  -5  -5   3       72.16       67.78      6.97 o 
  -4  -5   3      124.08      112.37      8.17 o 
  -3  -5   3        0.57        1.41      3.20 o 
  -2  -5   3       53.12       45.10      5.13 o 
  -1  -5   3        1.34        0.59      2.94 o 
   0  -5   3      458.41      444.95     12.05 o 
   1  -5   3       13.95       18.06      3.59 o 
   2  -5   3       61.26       50.23      5.02 o 
   3  -5   3        0.64        3.58      2.52 o 
   4  -5   3      249.31      252.16     10.16 o 
   5  -5   3       43.75       37.45      5.25 o 
   6  -5   3       11.25       14.79      4.16 o 
   7  -5   3       67.42       72.20      6.99 o 
   8  -5   3       15.90       22.65      5.56 o 
   9  -5   3       41.61       33.89      7.05 o 
  10  -5   3       24.63       18.09      6.89 o 
  -8  -4   3        0.13        2.47      4.37 o 
  -7  -4   3       10.03        8.92      5.01 o 
  -6  -4   3       57.55       54.26      6.90 o 
  -5  -4   3        8.30        7.28      3.86 o 
  -4  -4   3       29.57       32.14      4.71 o 
  -3  -4   3       44.78       37.21      4.79 o 
  -2  -4   3        0.25        2.54      2.54 o 
  -1  -4   3       12.41       10.26      2.58 o 
   0  -4   3      103.84      102.35      5.54 o 
   1  -4   3      375.74      412.29     11.05 o 
   2  -4   3      456.99      487.29     11.99 o 
   3  -4   3      168.75      182.31      7.50 o 
   4  -4   3       30.00       38.67      4.54 o 
   5  -4   3      109.41      101.97      6.57 o 
   6  -4   3       28.29       21.39      4.64 o 
   7  -4   3        6.35        4.85      4.14 o 
   8  -4   3        0.12        4.62      4.62 o 
   9  -4   3       96.94       82.40      4.65 o 
  10  -4   3       20.35        5.07      5.07 o 
  11  -4   3       16.69       12.48      5.96 o 
  -9  -3   3        1.38        0.00      4.28 o 
  -8  -3   3        3.11        3.84      3.98 o 
  -7  -3   3       17.02       28.16      5.45 o 
  -6  -3   3        0.10        1.54      3.93 o 
  -5  -3   3      178.00      177.89      9.16 o 
  -4  -3   3      312.99      318.49     10.97 o 
  -3  -3   3       46.89       51.03      5.72 o 
  -2  -3   3      181.94      176.89      7.21 o 
  -1  -3   3      115.47      106.16      5.47 o 
   0  -3   3        8.99        5.80      2.05 o 
   1  -3   3       15.20       11.46      2.22 o 
   2  -3   3        8.20        8.29      2.38 o 
   3  -3   3      212.22      227.89      7.89 o 
   4  -3   3      453.29      474.17     11.61 o 
   5  -3   3       55.49       57.33      4.62 o 
   6  -3   3        0.55       10.96      3.20 o 
   7  -3   3      133.16      136.09      8.31 o 
   8  -3   3      368.84      379.52     14.25 o 
   9  -3   3       25.50       25.07      5.61 o 
  10  -3   3       16.37       19.68      5.36 o 
  11  -3   3        5.99        1.54      6.27 o 
  -9  -2   3        4.14       10.41      4.60 o 
  -8  -2   3       41.21       31.88      6.33 o 
  -7  -2   3       27.21       23.55      5.22 o 
  -6  -2   3       73.45       56.76      6.34 o 
  -5  -2   3       86.89       82.49      5.92 o 
  -4  -2   3      113.51      111.76      6.19 o 
  -3  -2   3      231.68      213.15      7.53 o 
  -2  -2   3      150.89      156.46      6.13 o 
  -1  -2   3     1342.00     1287.21     14.60 o 
   0  -2   3      204.95      193.29      9.72 o 
   1  -2   3       40.52       53.26      3.45 o 
   2  -2   3      160.38      167.57      5.75 o 
   3  -2   3       38.04       28.98      2.90 o 
   4  -2   3     1212.62     1289.83     15.96 o 
   5  -2   3        9.75       14.33      2.70 o 
   6  -2   3       12.38       14.88      3.27 o 
   7  -2   3        3.21        1.93      3.58 o 
   8  -2   3      143.96      138.36      9.45 o 
   9  -2   3       51.37       57.27      7.32 o 
  10  -2   3        8.98        3.35      5.39 o 
  11  -2   3        3.88        4.07      4.70 o 
 -10  -1   3        0.03        5.10      5.10 o 
  -9  -1   3        1.14        2.93      4.47 o 
  -8  -1   3        4.14        0.89      3.86 o 
  -7  -1   3       23.34       22.71      4.88 o 
  -6  -1   3       36.33       39.52      5.21 o 
  -5  -1   3       35.68       34.33      3.69 o 
  -4  -1   3      192.39      160.48      7.08 o 
  -3  -1   3      104.51      115.15      5.54 o 
  -2  -1   3      125.15      126.32      4.94 o 
  -1  -1   3       30.04       26.08      2.64 o 
   0  -1   3     2139.81     2193.04    104.60 o 
   1  -1   3      521.55      564.72      8.71 o 
   2  -1   3      818.01      889.82     10.69 o 
   3  -1   3      613.01      623.88      9.69 o 
   4  -1   3      616.29      620.70     10.58 o 
   5  -1   3      507.02      491.73     11.17 o 
   6  -1   3      147.43      136.32      6.92 o 
   7  -1   3      121.20      129.42      7.45 o 
   8  -1   3       51.65       43.20      6.53 o 
   9  -1   3       12.54       24.63      5.09 o 
  10  -1   3        3.19       11.71      5.02 o 
  11  -1   3        8.03       16.62      4.71 o 
 -10   0   3        1.02        8.52      3.85 o 
  -9   0   3        8.84       10.49      4.49 o 
  -8   0   3        0.19        4.21      4.21 o 
  -7   0   3       60.23       54.92      6.00 o 
  -6   0   3       14.66       18.19      4.12 o 
  -5   0   3       77.82       76.08      5.47 o 
  -4   0   3      312.62      291.42      9.21 o 
  -3   0   3       94.00       85.52      4.92 o 
  -2   0   3      195.36      230.87      6.82 o 
  -1   0   3      123.20      116.00      4.46 o 
   0   0   3     5647.90     4784.79    156.81 o 
   1   0   3      958.34     1039.98     10.69 o 
   2   0   3       81.74       76.77      3.44 o 
   3   0   3        1.45        4.01      4.01 o 
   4   0   3       90.18      106.53      4.86 o 
   5   0   3        0.83        0.81      1.73 o 
   6   0   3        2.70        2.98      2.98 o 
   7   0   3      293.58      269.79     10.12 o 
   8   0   3      173.32      189.30      9.21 o 
   9   0   3      415.37      453.05     15.43 o 
  10   0   3        1.91       11.60      4.14 o 
  11   0   3        0.16        5.98      4.23 o 
 -10   1   3        0.40        0.99      4.66 o 
  -9   1   3        0.47        3.31      4.18 o 
  -8   1   3      150.82      135.55      9.19 o 
  -7   1   3        2.83        9.96      4.00 o 
  -6   1   3       16.74       20.92      4.08 o 
  -5   1   3      104.20      101.13      5.88 o 
  -4   1   3      486.11      502.25     11.55 o 
  -3   1   3      234.92      230.97      7.26 o 
  -2   1   3      377.10      377.70      7.48 o 
  -1   1   3      384.50      391.18      7.05 o 
   0   1   3     3338.06     3333.26    111.11 o 
   1   1   3    12114.68    11290.55    145.46 o 
   2   1   3      224.57      251.93      5.48 o 
   3   1   3      682.13      640.59      9.29 o 
   4   1   3       17.89       21.24      2.57 o 
   5   1   3      134.98      134.29      5.98 o 
   6   1   3      131.09      131.33      6.50 o 
   7   1   3        1.13        2.07      3.21 o 
   8   1   3      647.23      638.60     17.02 o 
   9   1   3        7.44       13.92      3.99 o 
  10   1   3       24.12       21.67      5.61 o 
  11   1   3       16.33       25.16      4.57 o 
 -10   2   3        0.17        1.52      4.65 o 
  -9   2   3       12.48       10.88      4.61 o 
  -8   2   3       39.03       27.66      5.96 o 
  -7   2   3        0.64        2.21      4.09 o 
  -6   2   3       17.34       13.51      3.47 o 
  -5   2   3       66.91       55.97      5.24 o 
  -4   2   3       94.30      111.97      6.04 o 
  -3   2   3      102.71       97.78      4.89 o 
  -2   2   3      105.30      100.60      4.47 o 
  -1   2   3      274.98      305.88      6.16 o 
   0   2   3        9.67        8.82      1.12 o 
   1   2   3     1302.25     1526.10     13.18 o 
   2   2   3       27.88       24.76      2.28 o 
   3   2   3      437.76      423.29      7.90 o 
   4   2   3       30.31       29.73      3.08 o 
   5   2   3       72.29       81.41      4.92 o 
   6   2   3        0.89        2.02      2.47 o 
   7   2   3       70.32       64.64      5.84 o 
   8   2   3       60.72       48.52      6.32 o 
   9   2   3        3.01       20.30      4.59 o 
  10   2   3       17.50       20.32      4.99 o 
  11   2   3        2.01        5.35      5.35 o 
 -10   3   3        2.45        4.16      4.25 o 
  -9   3   3        7.78        2.42      5.21 o 
  -8   3   3        3.17        3.97      3.97 o 
  -7   3   3       83.52       99.21      7.74 o 
  -6   3   3       41.77       35.00      4.74 o 
  -5   3   3      106.65      121.99      6.47 o 
  -4   3   3      712.15      672.27     13.67 o 
  -3   3   3        0.13        0.57      2.00 o 
  -2   3   3     2420.82     2225.74     18.85 o 
  -1   3   3      189.60      177.70      5.60 o 
   0   3   3      562.56      544.39     12.96 o 
   1   3   3      140.60      124.23      4.91 o 
   2   3   3       73.03       51.31      3.72 o 
   3   3   3        0.16        1.43      4.65 o 
   4   3   3      413.25      432.01     10.21 o 
   5   3   3       60.60       61.37      4.94 o 
   6   3   3      116.16      107.51      6.53 o 
   7   3   3      231.19      235.98     10.22 o 
   8   3   3      147.98      136.50      9.21 o 
   9   3   3       38.19       42.12      6.49 o 
  10   3   3        1.48        4.67      4.67 o 
  11   3   3       11.53       10.02      5.02 o 
 -10   4   3        0.18        0.54      4.45 o 
  -9   4   3       49.42       37.99      7.09 o 
  -8   4   3        1.27        0.44      4.28 o 
  -7   4   3       28.48       30.01      5.28 o 
  -6   4   3        0.00        2.05      2.64 o 
  -5   4   3      140.90      132.13      7.16 o 
  -4   4   3       12.88       13.03      2.94 o 
  -3   4   3      407.26      425.25     10.71 o 
  -2   4   3      217.24      202.17      6.84 o 
  -1   4   3      172.70      187.17      6.12 o 
   0   4   3     1170.05     1264.04     10.00 o 
   1   4   3       11.23       10.19      2.24 o 
   2   4   3      612.78      663.91     10.96 o 
   3   4   3       64.02       59.50      4.36 o 
   4   4   3        0.24        0.47      2.15 o 
   5   4   3      120.67      101.07      6.14 o 
   6   4   3        1.50        2.76      2.65 o 
   7   4   3       23.25       16.88      4.38 o 
   8   4   3       55.54       67.39      6.26 o 
   9   4   3       17.12       11.44      5.55 o 
  10   4   3        1.56        8.40      3.24 o 
 -10   5   3       44.71       44.61      7.61 o 
  -9   5   3       21.00       26.45      5.22 o 
  -8   5   3       18.23       17.70      5.37 o 
  -7   5   3        1.17        2.49      4.76 o 
  -6   5   3       49.91       47.72      5.66 o 
  -5   5   3      133.19      118.12      7.48 o 
  -4   5   3       10.21       10.11      3.19 o 
  -3   5   3       10.31       12.04      2.89 o 
  -2   5   3       87.77       82.08      5.11 o 
  -1   5   3       35.26       50.20      3.88 o 
   0   5   3       10.53       15.78      1.90 o 
   1   5   3       16.73       16.50      2.79 o 
   2   5   3      216.15      218.26      7.60 o 
   3   5   3      381.88      381.20     10.40 o 
   4   5   3      122.24      116.51      6.73 o 
   5   5   3       29.13       20.21      3.88 o 
   6   5   3       46.58       47.86      5.79 o 
   7   5   3      605.36      639.74     17.60 o 
   8   5   3       54.99       41.93      6.53 o 
   9   5   3       44.35       41.75      6.32 o 
  10   5   3        0.05        1.40      3.88 o 
  -9   6   3        1.89        2.61      4.50 o 
  -8   6   3       58.67       58.67      7.40 o 
  -7   6   3       23.52       23.98      5.46 o 
  -6   6   3       43.30       50.74      6.03 o 
  -5   6   3      217.60      202.56      9.95 o 
  -4   6   3        7.75        4.03      3.28 o 
  -3   6   3       37.83       26.77      4.28 o 
  -2   6   3      161.53      159.52      7.48 o 
  -1   6   3       56.87       56.24      4.90 o 
   0   6   3      182.15      172.79     11.78 o 
   1   6   3       14.50       18.01      3.13 o 
   2   6   3       11.88        8.20      2.80 o 
   3   6   3      169.11      176.95      8.62 o 
   4   6   3       48.72       47.41      5.36 o 
   5   6   3       55.99       58.06      5.86 o 
   6   6   3       14.17       11.78      4.87 o 
   7   6   3       31.51       27.97      5.21 o 
   8   6   3       11.54       16.10      4.78 o 
   9   6   3       15.25       10.70      5.78 o 
  -9   7   3        5.48        5.18      4.33 o 
  -8   7   3        0.01        2.48      4.86 o 
  -7   7   3       17.48        9.23      5.56 o 
  -6   7   3      181.76      168.75     10.33 o 
  -5   7   3        8.82       10.51      4.33 o 
  -4   7   3       27.13       30.03      4.87 o 
  -3   7   3        0.44        0.00      3.12 o 
  -2   7   3       28.59       27.53      4.03 o 
  -1   7   3      187.27      180.18      8.70 o 
   0   7   3       19.35       23.55      2.62 o 
   1   7   3      199.53      194.77      8.34 o 
   2   7   3        1.68        3.38      2.91 o 
   3   7   3        8.74       15.14      3.82 o 
   4   7   3        3.10        8.95      3.08 o 
   5   7   3       29.81       36.64      5.68 o 
   6   7   3        0.93        0.42      4.25 o 
   7   7   3       60.87       67.04      7.15 o 
   8   7   3        0.10        3.76      4.46 o 
   9   7   3        4.86       14.92      4.46 o 
  -8   8   3       66.59       64.13      7.73 o 
  -7   8   3        0.66       13.61      4.06 o 
  -6   8   3      165.17      129.97     10.28 o 
  -5   8   3       85.97       74.51      7.43 o 
  -4   8   3        8.46        6.97      3.98 o 
  -3   8   3      159.67      144.72      9.37 o 
  -2   8   3      321.49      327.48     12.32 o 
  -1   8   3       93.64       88.87      6.92 o 
   0   8   3      301.99      294.26      8.04 o 
   1   8   3       12.09        6.74      3.61 o 
   2   8   3      299.25      308.54     12.13 o 
   3   8   3       80.94       87.37      7.63 o 
   4   8   3       14.02        2.49      5.68 o 
   5   8   3       72.32       68.77      7.70 o 
   6   8   3      102.76      119.44      9.10 o 
   7   8   3       30.96       32.34      6.43 o 
   8   8   3       35.43       30.35      6.83 o 
  -7   9   3        0.01        0.47      4.56 o 
  -6   9   3       72.25       78.53      8.41 o 
  -5   9   3       18.36       17.18      5.34 o 
  -4   9   3       63.86       66.45      7.39 o 
  -3   9   3       95.89       73.10      8.77 o 
  -2   9   3      436.36      461.44     15.70 o 
  -1   9   3      550.79      572.19     17.09 o 
   0   9   3       39.49       50.37      8.92 o 
   1   9   3      196.39      174.29     10.06 o 
   2   9   3      169.75      163.62      9.37 o 
   3   9   3       46.76       35.90      7.54 o 
   4   9   3       74.71       76.72      8.19 o 
   5   9   3       12.19       15.36      5.03 o 
   6   9   3       39.53       31.74      6.19 o 
   7   9   3       19.45       19.91      5.17 o 
  -6  10   3        8.04        5.61      4.99 o 
  -5  10   3        0.11        2.56      4.20 o 
  -4  10   3        7.50        7.10      5.32 o 
  -3  10   3        6.97        3.48      5.10 o 
  -2  10   3       35.23       23.54      6.33 o 
  -1  10   3       32.71       19.24      7.15 o 
   0  10   3        2.45        1.90      2.85 o 
   1  10   3        5.10        7.59      4.16 o 
   2  10   3       94.50       95.92      9.25 o 
   3  10   3       97.02       81.12      8.67 o 
   4  10   3       24.09       31.03      6.18 o 
   5  10   3        6.78        3.54      4.12 o 
  -5  11   3        7.09       13.74      5.08 o 
  -4  11   3        1.47        3.24      3.95 o 
  -3  11   3        7.42        0.52      6.02 o 
  -2  11   3        0.15        3.24      4.36 o 
  -1  11   3        6.93       11.14      3.55 o 
   0  11   3       18.45       13.04      4.11 o 
   1  11   3        0.11        0.52      4.43 o 
   2  11   3       13.89        8.33      6.19 o 
   3  11   3        3.39        6.80      4.45 o 
  -2  -9   4        0.85        5.37      5.37 o 
  -1  -9   4        4.22        5.18      5.32 o 
   0  -9   4       13.84       13.98      4.11 o 
   1  -9   4        1.08        0.00      5.46 o 
   2  -9   4       21.97       22.14      7.15 o 
   3  -9   4        0.48        0.55      4.99 o 
   4  -9   4        1.19        2.24      4.85 o 
   5  -9   4        0.03        8.24      4.98 o 
   6  -9   4        1.66        3.80      5.30 o 
  -4  -8   4        0.18        3.10      4.36 o 
  -3  -8   4        1.11        3.57      4.02 o 
  -2  -8   4       41.97       44.34      6.09 o 
  -1  -8   4        8.90        9.28      3.99 o 
   0  -8   4        0.39        4.82      4.68 o 
   1  -8   4        0.02        0.52      5.19 o 
   2  -8   4        0.99        0.53      4.56 o 
   3  -8   4        1.38        5.18      5.46 o 
   4  -8   4        7.76        6.70      5.80 o 
   5  -8   4        0.00        1.53      4.26 o 
   6  -8   4       17.85       19.65      5.58 o 
   7  -8   4        6.44        3.65      5.97 o 
  -5  -7   4        0.76        1.54      5.10 o 
  -4  -7   4       89.66       89.75      8.58 o 
  -3  -7   4       82.44       82.06      8.04 o 
  -2  -7   4       76.26       80.99      8.23 o 
  -1  -7   4      240.76      254.99     12.07 o 
   0  -7   4       23.40       24.61      3.90 o 
   1  -7   4       13.50       27.31      5.78 o 
   2  -7   4      132.94      130.42      9.62 o 
   3  -7   4       42.46       45.93      6.41 o 
   4  -7   4      234.45      256.85     12.58 o 
   5  -7   4       25.99       27.88      5.90 o 
   6  -7   4       91.45       84.93      9.10 o 
   7  -7   4       60.93       63.71      8.32 o 
   8  -7   4        0.88        0.49      5.17 o 
   9  -7   4       58.97       43.51      8.49 o 
  -6  -6   4       30.95       34.99      6.28 o 
  -5  -6   4        0.31        0.00      4.84 o 
  -4  -6   4       23.42       20.98      5.44 o 
  -3  -6   4        0.46        5.28      4.29 o 
  -2  -6   4       27.69       31.62      4.72 o 
  -1  -6   4      156.13      168.95      8.99 o 
   0  -6   4      146.67      149.14     11.39 o 
   1  -6   4      136.47      148.27      8.90 o 
   2  -6   4      498.24      505.10     15.49 o 
   3  -6   4       56.86       63.48      6.46 o 
   4  -6   4      319.13      345.72     13.43 o 
   5  -6   4        0.31        5.09      5.09 o 
   6  -6   4       99.37      115.81      8.53 o 
   7  -6   4       95.34       97.27      8.49 o 
   8  -6   4       19.90       15.15      6.88 o 
   9  -6   4       37.29       30.14      7.14 o 
  -7  -5   4        1.91        2.53      5.25 o 
  -6  -5   4        1.08        7.30      3.47 o 
  -5  -5   4       23.72       17.35      6.05 o 
  -4  -5   4       22.86       34.09      5.41 o 
  -3  -5   4      158.63      166.74      9.16 o 
  -2  -5   4       50.48       40.98      5.47 o 
  -1  -5   4       41.03       40.01      5.26 o 
   0  -5   4       50.54       51.45      3.54 o 
   1  -5   4      104.28      102.55      6.77 o 
   2  -5   4       46.62       48.97      5.31 o 
   3  -5   4       64.11       64.34      6.10 o 
   4  -5   4       51.61       46.77      5.32 o 
   5  -5   4      504.34      479.69     14.73 o 
   6  -5   4        6.86        4.60      4.00 o 
   7  -5   4        1.23        4.22      3.83 o 
   8  -5   4        0.23        3.21      4.49 o 
   9  -5   4       13.81       21.21      5.69 o 
  10  -5   4       24.03       20.10      6.96 o 
  -8  -4   4        1.96        2.55      4.60 o 
  -7  -4   4        6.32        3.42      4.83 o 
  -6  -4   4        2.95        7.30      4.84 o 
  -5  -4   4        0.81        2.09      3.96 o 
  -4  -4   4       16.68       14.20      4.24 o 
  -3  -4   4       38.13       28.45      4.99 o 
  -2  -4   4        5.13        6.06      3.32 o 
  -1  -4   4       20.52       20.62      3.85 o 
   0  -4   4        3.19        3.92      1.88 o 
   1  -4   4       52.89       52.48      4.20 o 
   2  -4   4      119.46      121.43      6.45 o 
   3  -4   4       47.28       40.51      4.77 o 
   4  -4   4      152.42      143.17      7.87 o 
   5  -4   4        0.01        1.53      3.19 o 
   6  -4   4      243.95      260.33     10.73 o 
   7  -4   4        2.41        1.95      4.22 o 
   8  -4   4        3.00        6.05      4.25 o 
   9  -4   4       36.83       36.36      6.40 o 
  10  -4   4        1.85        2.52      4.59 o 
  -8  -3   4       26.96       28.92      6.16 o 
  -7  -3   4        0.00        2.80      4.15 o 
  -6  -3   4       67.42       62.25      7.07 o 
  -5  -3   4        1.59        1.87      3.05 o 
  -4  -3   4        1.47        0.64      3.24 o 
  -3  -3   4      116.61      118.12      6.88 o 
  -2  -3   4       64.40       72.11      5.20 o 
  -1  -3   4        7.60       13.33      2.64 o 
   0  -3   4       64.02       61.98      9.99 o 
   1  -3   4      393.61      387.87      9.94 o 
   2  -3   4        6.38        4.81      1.75 o 
   3  -3   4      281.17      264.95      8.50 o 
   4  -3   4       40.97       48.73      4.24 o 
   5  -3   4        0.03        2.15      2.51 o 
   6  -3   4        0.06        2.18      3.08 o 
   7  -3   4      331.68      364.58     12.95 o 
   8  -3   4       52.39       42.23      6.70 o 
   9  -3   4        9.18        8.55      5.08 o 
  10  -3   4        1.60        2.94      5.35 o 
  11  -3   4        8.62       11.33      5.74 o 
  -9  -2   4        9.26       12.61      4.84 o 
  -8  -2   4       29.57       38.71      5.87 o 
  -7  -2   4        1.39        1.78      4.42 o 
  -6  -2   4       89.98       95.76      7.72 o 
  -5  -2   4      313.72      309.59     11.60 o 
  -4  -2   4       26.37       27.20      4.24 o 
  -3  -2   4      118.88      110.23      6.19 o 
  -2  -2   4      116.30      101.19      5.49 o 
  -1  -2   4        6.53        4.42      2.27 o 
   0  -2   4       22.07       21.21      2.03 o 
   1  -2   4        0.11        0.69      1.86 o 
   2  -2   4       44.85       45.22      3.64 o 
   3  -2   4      275.25      259.47      7.83 o 
   4  -2   4       56.49       53.07      4.39 o 
   5  -2   4      102.52       86.73      5.72 o 
   6  -2   4       24.77       32.00      4.15 o 
   7  -2   4       69.13       75.30      6.33 o 
   8  -2   4       17.10       11.77      5.37 o 
   9  -2   4      407.11      409.60     15.07 o 
  10  -2   4        0.20        4.73      4.73 o 
  11  -2   4        8.31        3.55      5.59 o 
  -9  -1   4       35.91       30.98      5.93 o 
  -8  -1   4        4.01        1.40      3.92 o 
  -7  -1   4       20.09       17.70      5.15 o 
  -6  -1   4      126.19      113.50      7.77 o 
  -5  -1   4        5.58        6.91      3.06 o 
  -4  -1   4       91.80       93.88      5.94 o 
  -3  -1   4      128.02      139.54      6.26 o 
  -2  -1   4      228.79      205.41      7.14 o 
  -1  -1   4        0.18        1.02      1.88 o 
   0  -1   4      457.23      422.64     11.57 o 
   1  -1   4      890.14      775.03     11.12 o 
   2  -1   4      303.98      274.17      7.27 o 
   3  -1   4     2384.04     2353.77     19.76 o 
   4  -1   4      277.17      267.71      8.17 o 
   5  -1   4     1347.43     1468.93     18.27 o 
   6  -1   4        6.15        7.84      2.85 o 
   7  -1   4       44.03       46.66      4.79 o 
   8  -1   4      154.42      141.70      8.84 o 
   9  -1   4       35.23       42.55      6.12 o 
  10  -1   4       51.92       49.47      7.01 o 
  11  -1   4        2.03        6.98      3.76 o 
  -9   0   4       12.50        4.93      4.93 o 
  -8   0   4       41.16       34.22      6.93 o 
  -7   0   4        2.23        1.22      3.67 o 
  -6   0   4       57.74       53.15      5.33 o 
  -5   0   4        0.00        1.79      2.75 o 
  -4   0   4      387.33      388.57     10.99 o 
  -3   0   4      461.60      481.15     10.25 o 
  -2   0   4      334.61      323.97      8.71 o 
  -1   0   4      189.56      186.53      6.22 o 
   0   0   4       77.95       87.03      8.71 o 
   1   0   4       72.42       66.86      3.78 o 
   2   0   4      465.17      505.27      8.36 o 
   3   0   4      842.19      811.51     11.08 o 
   4   0   4      801.87      810.90     12.08 o 
   5   0   4      302.42      298.27      8.99 o 
   6   0   4       19.67       22.20      2.87 o 
   7   0   4        0.21        3.38      3.38 o 
   8   0   4       33.60       49.00      5.48 o 
   9   0   4        0.74        2.47      5.01 o 
  10   0   4       46.77       36.74      7.32 o 
  11   0   4        4.28        8.40      4.32 o 
 -10   1   4        0.05        2.52      4.27 o 
  -9   1   4       16.72       26.79      5.38 o 
  -8   1   4        0.42        0.89      4.14 o 
  -7   1   4       32.43       27.31      5.29 o 
  -6   1   4        5.78        1.71      3.31 o 
  -5   1   4        0.69        0.58      2.60 o 
  -4   1   4      559.89      521.45      2.43 o 
  -3   1   4      210.90      217.36      7.49 o 
  -2   1   4       25.69       24.87      2.73 o 
  -1   1   4        6.84       10.47      1.87 o 
   0   1   4     4057.79     4071.12    146.96 o 
   1   1   4     7057.20     6800.53    126.61 o 
   2   1   4        7.24        0.67      1.22 o 
   3   1   4      478.22      468.16      8.31 o 
   4   1   4      976.91      927.02     12.68 o 
   5   1   4      581.36      620.04     11.46 o 
   6   1   4       22.90       25.56      3.59 o 
   7   1   4       59.08       54.35      5.19 o 
   8   1   4       47.50       48.30      5.84 o 
   9   1   4      404.59      348.30     14.12 o 
  10   1   4       67.17       60.18      7.63 o 
  11   1   4        4.21        4.88      4.44 o 
 -10   2   4        0.15        7.50      4.36 o 
  -9   2   4       27.17       35.47      5.46 o 
  -8   2   4       33.66       29.44      5.69 o 
  -7   2   4      449.24      432.04     14.70 o 
  -6   2   4        1.42        3.71      3.49 o 
  -5   2   4       18.79       30.22      3.75 o 
  -4   2   4        5.77        2.20      2.56 o 
  -3   2   4        7.86        7.58      2.52 o 
  -2   2   4      246.90      242.11      7.53 o 
  -1   2   4     1024.55     1031.23     12.25 o 
   0   2   4       14.06       11.95      2.52 o 
   1   2   4    13414.32    13085.50    179.32 o 
   2   2   4     2926.49     3145.56     20.89 o 
   3   2   4      719.11      683.37     10.33 o 
   4   2   4       66.80       58.01      3.97 o 
   5   2   4        0.53        0.20      2.18 o 
   6   2   4      200.58      201.34      8.11 o 
   7   2   4        3.96        5.70      3.06 o 
   8   2   4      103.66      101.48      7.48 o 
   9   2   4       42.39       30.33      6.22 o 
  10   2   4       11.02       17.82      4.24 o 
  11   2   4        1.68        2.42      4.75 o 
 -10   3   4        1.86        3.51      4.29 o 
  -9   3   4        6.46       10.26      4.88 o 
  -8   3   4       30.05       36.92      5.72 o 
  -7   3   4       40.26       38.38      5.56 o 
  -6   3   4        7.48        5.52      3.57 o 
  -5   3   4        9.80        7.11      3.44 o 
  -4   3   4      167.93      167.82      7.34 o 
  -3   3   4      132.52      129.68      6.30 o 
  -2   3   4       18.05       20.50      2.75 o 
  -1   3   4       25.59       18.93      2.64 o 
   0   3   4      990.87      981.77     26.70 o 
   1   3   4      269.21      240.71      6.72 o 
   2   3   4       26.03       25.13      2.67 o 
   3   3   4       12.10        7.09      2.13 o 
   4   3   4     1470.19     1400.50     16.49 o 
   5   3   4      338.36      323.19      9.61 o 
   6   3   4      344.42      333.94     10.73 o 
   7   3   4       24.35       23.93      4.00 o 
   8   3   4        2.84        7.71      3.68 o 
   9   3   4       29.79       23.86      5.87 o 
  10   3   4        0.52        0.92      4.47 o 
  11   3   4        0.05        1.42      3.62 o 
  -9   4   4       35.26       44.02      6.76 o 
  -8   4   4        0.03        3.75      4.66 o 
  -7   4   4        0.53        4.19      4.19 o 
  -6   4   4       36.10       33.82      4.84 o 
  -5   4   4       23.79       28.16      3.93 o 
  -4   4   4      207.79      192.06      8.29 o 
  -3   4   4       18.73       21.77      3.27 o 
  -2   4   4      545.50      516.06     10.38 o 
  -1   4   4      553.80      567.31     10.00 o 
   0   4   4        4.23        3.44      3.37 o 
   1   4   4      421.87      435.80      9.53 o 
   2   4   4      608.08      634.83     10.88 o 
   3   4   4      340.29      332.13      8.97 o 
   4   4   4      211.84      177.58      2.23 o 
   5   4   4      218.48      213.37      8.46 o 
   6   4   4      146.18      151.74      7.68 o 
   7   4   4        0.09        0.67      3.20 o 
   8   4   4      138.19      131.46      8.81 o 
   9   4   4        5.84       11.69      4.67 o 
  10   4   4        1.02        0.47      3.79 o 
  -9   5   4       11.32       11.31      4.29 o 
  -8   5   4        9.66        7.16      4.78 o 
  -7   5   4      296.33      278.16     13.16 o 
  -6   5   4       39.75       41.74      5.54 o 
  -5   5   4       73.60       86.95      6.64 o 
  -4   5   4        1.02        0.59      2.73 o 
  -3   5   4      298.37      291.35      9.75 o 
  -2   5   4        3.84        3.83      2.41 o 
  -1   5   4      364.31      368.58      9.95 o 
   0   5   4       64.76       56.07     40.23 o 
   1   5   4     1042.89     1024.97     14.49 o 
   2   5   4      598.61      522.10      1.99 o 
   3   5   4      366.04      328.52      2.47 o 
   4   5   4      586.12      616.23     14.08 o 
   5   5   4       28.33       30.60      4.08 o 
   6   5   4       10.77       11.84      3.68 o 
   7   5   4        0.11        0.36      3.78 o 
   8   5   4       22.69       13.28      5.68 o 
   9   5   4       47.74       47.18      6.48 o 
  10   5   4        1.78        0.93      4.23 o 
  -9   6   4        7.04        4.70      5.19 o 
  -8   6   4        0.57        4.42      5.46 o 
  -7   6   4        0.10        0.43      4.39 o 
  -6   6   4       94.82       98.61      7.91 o 
  -5   6   4      192.42      213.99     10.09 o 
  -4   6   4       81.64       98.31      6.28 o 
  -3   6   4       43.25       43.80      5.12 o 
  -2   6   4      111.19      109.06      6.24 o 
  -1   6   4      221.29      220.71      8.51 o 
   0   6   4      131.49      118.41      4.41 o 
   1   6   4       22.86       27.98      3.12 o 
   2   6   4        8.07        9.10      2.68 o 
   3   6   4        1.08        0.52      2.51 o 
   4   6   4      209.07      166.36      2.83 o 
   5   6   4        2.51        3.00      3.30 o 
   6   6   4       14.95       23.28      4.09 o 
   7   6   4       76.03       76.65      7.74 o 
   8   6   4       70.42       74.55      7.60 o 
   9   6   4        6.67        0.47      4.68 o 
  -8   7   4       25.41       24.17      5.78 o 
  -7   7   4        9.74        2.36      5.40 o 
  -6   7   4        2.16        0.86      4.52 o 
  -5   7   4        6.51        8.40      3.99 o 
  -4   7   4        6.05        3.30      4.07 o 
  -3   7   4        7.28        9.13      3.14 o 
  -2   7   4      225.22      220.47      9.24 o 
  -1   7   4        2.85        3.57      2.82 o 
   0   7   4      402.97      376.50      8.18 o 
   1   7   4      331.03      333.13     10.89 o 
   2   7   4       39.93       39.68      4.93 o 
   3   7   4       14.24       20.54      4.43 o 
   4   7   4        2.26        5.54      3.57 o 
   5   7   4       47.95       43.50      5.89 o 
   6   7   4        0.18        4.66      4.66 o 
   7   7   4        5.33        7.51      4.71 o 
   8   7   4        5.49        8.36      3.92 o 
   9   7   4        0.04        8.00      4.13 o 
  -8   8   4        1.45        5.91      5.91 o 
  -7   8   4       14.55       17.75      4.82 o 
  -6   8   4        1.69        2.34      4.33 o 
  -5   8   4       17.81       18.13      4.96 o 
  -4   8   4       65.03       60.24      6.60 o 
  -3   8   4      270.02      274.97     11.92 o 
  -2   8   4        3.46        1.85      4.53 o 
  -1   8   4      210.97      217.24     10.22 o 
   0   8   4      182.81      176.65      6.83 o 
   1   8   4        3.83        7.32      3.49 o 
   2   8   4      374.46      349.75     12.27 o 
   3   8   4       52.34       51.14      5.68 o 
   4   8   4      298.63      337.71     12.89 o 
   5   8   4      274.64      310.89     12.76 o 
   6   8   4        2.10        5.04      5.04 o 
   7   8   4      134.19      139.29     10.83 o 
   8   8   4       13.39        0.94      5.64 o 
  -7   9   4       34.65       23.37      6.43 o 
  -6   9   4        5.25        6.44      4.60 o 
  -5   9   4       64.73       66.07      7.44 o 
  -4   9   4       68.57       60.95      6.64 o 
  -3   9   4      185.47      184.98     11.05 o 
  -2   9   4      281.08      257.10     11.89 o 
  -1   9   4        1.08        0.00      4.24 o 
   0   9   4       85.30       87.55      5.37 o 
   1   9   4      369.28      371.61     14.25 o 
   2   9   4        8.97        0.81      4.64 o 
   3   9   4       77.99       85.17      7.62 o 
   4   9   4       34.80       36.10      6.06 o 
   5   9   4       17.47       12.71      6.25 o 
   6   9   4       27.06       34.80      6.05 o 
   7   9   4        0.60        0.95      5.36 o 
  -6  10   4        0.05        4.76      4.76 o 
  -5  10   4        0.00        8.22      3.91 o 
  -4  10   4        4.62        6.10      5.02 o 
  -3  10   4        2.45        2.01      4.95 o 
  -2  10   4       65.48       66.54      7.14 o 
  -1  10   4       21.95       14.39      6.08 o 
   0  10   4      279.50      277.43      9.42 o 
   1  10   4       30.05       25.83      5.76 o 
   2  10   4      171.95      162.03     10.51 o 
   3  10   4        2.70        0.00      5.01 o 
   4  10   4       73.17       67.55      7.83 o 
   5  10   4       30.22       30.50      6.14 o 
   6  10   4        0.28        4.29      4.29 o 
  -5  11   4       21.91       26.00      5.38 o 
  -4  11   4       21.81       19.44      6.98 o 
  -3  11   4        2.84        0.52      4.84 o 
  -2  11   4       10.64       13.39      5.10 o 
  -1  11   4        0.11        2.12      4.62 o 
   0  11   4        3.26        5.14      7.05 o 
   1  11   4       13.42       23.80      5.32 o 
   2  11   4        4.22        5.66      5.19 o 
   3  11   4      109.67      122.38      9.68 o 
   4  11   4       18.03       21.61      5.90 o 
  -1  12   4        7.02        3.31      5.43 o 
   0  12   4       18.74       24.98      4.61 o 
   1  12   4        5.91        8.63      4.90 o 
   0  -9   5        5.46        1.14      3.38 o 
   1  -9   5        0.90        0.57      4.97 o 
   2  -9   5        1.62        0.60      5.46 o 
   3  -9   5       10.99       23.78      5.10 o 
   4  -9   5        3.33        4.54      5.65 o 
  -3  -8   5        0.83        2.07      3.89 o 
  -2  -8   5        0.66        2.06      5.10 o 
  -1  -8   5        0.24        3.52      4.12 o 
   0  -8   5       22.62       22.29     10.01 o 
   1  -8   5        0.87        5.24      5.24 o 
   2  -8   5        4.59        3.28      5.03 o 
   3  -8   5        5.16        9.73      4.57 o 
   4  -8   5       10.26        9.11      5.39 o 
   5  -8   5        0.20        2.64      4.82 o 
   6  -8   5        6.15        2.60      5.06 o 
   7  -8   5        2.88        0.51      5.51 o 
  -4  -7   5        1.21        4.63      4.83 o 
  -3  -7   5       25.48       29.37      5.49 o 
  -2  -7   5       32.36       35.25      6.03 o 
  -1  -7   5      146.94      136.18      9.97 o 
   0  -7   5      116.47      123.54      6.27 o 
   1  -7   5        8.50        3.80      5.53 o 
   2  -7   5       29.38       37.36      6.21 o 
   3  -7   5       68.08       67.06      8.02 o 
   4  -7   5       97.17       81.91      8.27 o 
   5  -7   5        0.04        4.95      4.95 o 
   6  -7   5       17.31       12.19      5.86 o 
   7  -7   5        0.82        3.47      4.27 o 
   8  -7   5       10.74       18.87      5.31 o 
  -5  -6   5        5.62       13.23      4.54 o 
  -4  -6   5        0.95        9.37      4.37 o 
  -3  -6   5        0.09        1.88      4.57 o 
  -2  -6   5       25.87       32.70      6.13 o 
  -1  -6   5        0.20        4.67      4.67 o 
   0  -6   5       37.36       48.65      7.46 o 
   1  -6   5      132.18      130.42      9.30 o 
   2  -6   5      293.98      304.10     13.65 o 
   3  -6   5       40.32       52.95      6.49 o 
   4  -6   5      180.58      190.21     11.14 o 
   5  -6   5       27.12       23.02      5.98 o 
   6  -6   5       92.59       76.93      7.67 o 
   7  -6   5        2.73        1.41      4.50 o 
   8  -6   5       25.26       37.50      5.99 o 
   9  -6   5        9.95        0.00      6.26 o 
  -6  -5   5       15.60       14.64      5.50 o 
  -5  -5   5        2.08        5.82      4.25 o 
  -4  -5   5      125.60      108.21      9.37 o 
  -3  -5   5        0.51        0.44      3.92 o 
  -2  -5   5       89.77       93.22      7.09 o 
  -1  -5   5        9.15       15.60      3.86 o 
   0  -5   5        0.00        1.43      4.57 o 
   1  -5   5       10.59       11.11      4.17 o 
   2  -5   5        0.10        1.76      2.97 o 
   3  -5   5      103.90      107.66      7.74 o 
   4  -5   5        2.34        0.00      3.56 o 
   5  -5   5       44.26       45.53      6.21 o 
   6  -5   5        0.12        1.98      4.02 o 
   7  -5   5       12.05       17.39      4.75 o 
   8  -5   5        0.37        0.00      4.72 o 
   9  -5   5       31.77       33.83      6.84 o 
  10  -5   5        2.87       12.84      4.88 o 
  -7  -4   5       20.36       28.39      5.18 o 
  -6  -4   5        0.27        7.25      4.02 o 
  -5  -4   5        6.22        3.62      5.00 o 
  -4  -4   5        0.17        4.10      4.10 o 
  -3  -4   5       15.26       11.16      4.75 o 
  -2  -4   5        5.06        8.84      3.66 o 
  -1  -4   5        0.01        2.85      2.74 o 
   0  -4   5      118.06      117.21      8.53 o 
   1  -4   5      213.41      212.40      8.75 o 
   2  -4   5       15.40       16.74      3.52 o 
   3  -4   5      241.51      210.12      8.92 o 
   4  -4   5       98.56      116.05      6.83 o 
   5  -4   5       21.65       15.75      4.40 o 
   6  -4   5        7.95        9.35      3.22 o 
   7  -4   5        7.98        7.57      5.00 o 
   8  -4   5      157.87      159.28     10.68 o 
   9  -4   5       12.11       10.53      5.68 o 
  10  -4   5       16.62       21.23      6.18 o 
  -8  -3   5        8.92       13.73      5.10 o 
  -7  -3   5       78.01       77.16      8.30 o 
  -6  -3   5        7.37       10.48      3.69 o 
  -5  -3   5       72.14       77.82      7.65 o 
  -4  -3   5       18.39       16.90      5.08 o 
  -3  -3   5       34.42       32.22      5.24 o 
  -2  -3   5        1.87        1.47      2.73 o 
  -1  -3   5        1.48        2.49      2.49 o 
   0  -3   5       24.02       28.73      4.54 o 
   1  -3   5       26.77       29.83      3.61 o 
   2  -3   5      107.23      114.42      6.24 o 
   3  -3   5        0.01        2.26      2.31 o 
   4  -3   5      225.38      222.19      8.76 o 
   5  -3   5      231.10      242.74      9.29 o 
   6  -3   5        0.17        1.97      3.20 o 
   7  -3   5      102.84      117.66      7.89 o 
   8  -3   5        0.71        2.90      4.62 o 
   9  -3   5        6.36        2.28      5.29 o 
  10  -3   5        2.64        2.94      4.16 o 
  11  -3   5        4.14        7.13      5.92 o 
  -8  -2   5        7.67       16.04      4.99 o 
  -7  -2   5       18.62       13.23      5.14 o 
  -6  -2   5       41.21       41.85      6.49 o 
  -5  -2   5      272.17      267.63     11.91 o 
  -4  -2   5        1.38        2.65      3.19 o 
  -3  -2   5        0.91        0.32      2.88 o 
  -2  -2   5      326.01      334.53     10.29 o 
  -1  -2   5      713.61      675.22     13.67 o 
   0  -2   5      196.70      189.93      7.79 o 
   1  -2   5      124.23      121.04      5.78 o 
   2  -2   5       17.13       16.29      2.89 o 
   3  -2   5      225.63      217.10      7.86 o 
   4  -2   5      489.66      450.66     11.54 o 
   5  -2   5        0.05        3.15      2.67 o 
   6  -2   5      150.18      157.00      8.13 o 
   7  -2   5      185.07      193.29      9.32 o 
   8  -2   5       34.17       41.20      5.51 o 
   9  -2   5       53.10       59.87      7.10 o 
  10  -2   5        0.96        0.47      5.09 o 
  11  -2   5        7.91        1.53      4.55 o 
  -9  -1   5        3.20        8.65      4.46 o 
  -8  -1   5        0.56        5.38      4.93 o 
  -7  -1   5        5.75        1.37      4.90 o 
  -6  -1   5       17.50       18.50      4.87 o 
  -5  -1   5       13.71       17.19      3.95 o 
  -4  -1   5       46.23       41.47      5.02 o 
  -3  -1   5      107.86      105.38      6.24 o 
  -2  -1   5      484.38      457.34     11.34 o 
  -1  -1   5       57.12       60.02      4.54 o 
   0  -1   5      836.06      849.90     27.76 o 
   1  -1   5     1734.55     1650.93     17.50 o 
   2  -1   5      113.30      114.12      5.17 o 
   3  -1   5     1095.04     1076.66     14.58 o 
   4  -1   5      146.72      142.15      6.27 o 
   5  -1   5        0.77        0.72      3.11 o 
   6  -1   5      480.03      461.27     12.68 o 
   7  -1   5       14.80       15.40      4.01 o 
   8  -1   5        2.43        2.60      3.77 o 
   9  -1   5       53.81       65.29      6.93 o 
  10  -1   5       18.24       19.60      5.16 o 
  11  -1   5        9.97        5.81      5.81 o 
  -9   0   5       12.47        9.09      5.25 o 
  -8   0   5       13.55       18.22      5.42 o 
  -7   0   5       95.81       90.64      8.01 o 
  -6   0   5       14.23       13.41      4.19 o 
  -5   0   5      136.62      125.62      9.03 o 
  -4   0   5        4.67        6.27      2.87 o 
  -3   0   5       79.27       79.15      5.11 o 
  -2   0   5      130.22      139.55      6.36 o 
  -1   0   5        0.47        1.15      1.81 o 
   0   0   5        0.32        3.56      3.56 o 
   1   0   5        4.93        6.47      1.86 o 
   2   0   5        2.17        2.11      2.11 o 
   3   0   5       33.43       34.55      3.10 o 
   4   0   5      132.91      136.48      5.94 o 
   5   0   5      184.32      169.44      9.11 o 
   6   0   5        5.98       14.35      3.04 o 
   7   0   5        7.62        4.58      3.08 o 
   8   0   5       59.11       63.78      6.05 o 
   9   0   5        2.29        2.46      4.15 o 
  10   0   5        3.39        1.39      4.16 o 
  11   0   5        2.16        0.48      4.78 o 
  -9   1   5        9.98       13.48      5.39 o 
  -8   1   5        0.01        4.24      4.24 o 
  -7   1   5        0.35        5.54      3.47 o 
  -6   1   5       15.57       21.20      4.30 o 
  -5   1   5       33.90       36.56      4.62 o 
  -4   1   5      148.06      157.69      7.71 o 
  -3   1   5       51.93       48.66      3.98 o 
  -2   1   5       66.90       66.99      4.40 o 
  -1   1   5       57.14       65.65      3.96 o 
   0   1   5      218.18      224.42      7.74 o 
   1   1   5        1.56        1.66      1.82 o 
   2   1   5     1176.35     1278.33     14.53 o 
   3   1   5       81.78       71.86      4.11 o 
   4   1   5       65.99       55.96      4.13 o 
   5   1   5       58.03       59.39      4.26 o 
   6   1   5        0.89        2.43      2.43 o 
   7   1   5       68.53       79.99      5.77 o 
   8   1   5        0.01        0.36      3.23 o 
   9   1   5       11.65       11.79      4.31 o 
  10   1   5       12.19       19.56      4.61 o 
  11   1   5        1.50        1.96      4.96 o 
  -9   2   5        0.63        3.98      4.65 o 
  -8   2   5       12.21       16.80      5.49 o 
  -7   2   5       13.97       14.29      4.55 o 
  -6   2   5      102.34      117.27      7.73 o 
  -5   2   5       11.68       14.63      3.30 o 
  -4   2   5       11.87        4.37      2.48 o 
  -3   2   5        4.01        0.48      2.42 o 
  -2   2   5        0.09        0.59      2.06 o 
  -1   2   5      243.37      239.88      7.17 o 
   0   2   5      115.06      116.67      5.51 o 
   1   2   5     5081.04     5328.43     28.60 o 
   2   2   5      965.65     1096.34     13.39 o 
   3   2   5        1.39        0.51      1.61 o 
   4   2   5      131.25      126.26      5.71 o 
   5   2   5      554.89      601.26     12.65 o 
   6   2   5       76.29       73.14      5.63 o 
   7   2   5        4.88        0.91      3.11 o 
   8   2   5        0.01        0.36      3.20 o 
   9   2   5       18.35       19.24      4.21 o 
  10   2   5       38.53       39.61      6.44 o 
  11   2   5        9.45       14.58      4.11 o 
  -9   3   5        0.65        0.98      4.27 o 
  -8   3   5        2.22        0.93      4.47 o 
  -7   3   5      169.02      176.52     10.74 o 
  -6   3   5       74.26       70.49      6.41 o 
  -5   3   5      114.60      132.19      7.99 o 
  -4   3   5        4.38        6.39      3.09 o 
  -3   3   5      307.61      354.05     10.24 o 
  -2   3   5       12.53        5.70      2.45 o 
  -1   3   5      465.90      466.47     10.14 o 
   0   3   5       62.82       61.41      2.71 o 
   1   3   5     1371.63     1334.59     14.93 o 
   2   3   5       38.55       37.41      3.13 o 
   3   3   5       29.99       28.34      3.15 o 
   4   3   5      262.24      241.77      7.68 o 
   5   3   5       36.99       41.78      3.71 o 
   6   3   5      192.12      208.08      8.23 o 
   7   3   5      197.42      184.19      8.85 o 
   8   3   5        6.12       15.03      3.77 o 
   9   3   5        0.88        6.68      4.15 o 
  10   3   5        2.02        0.45      4.24 o 
  11   3   5        9.47        1.95      5.47 o 
  -9   4   5       13.92        9.56      3.54 o 
  -8   4   5        4.13        3.33      4.37 o 
  -7   4   5       87.38       94.97      7.70 o 
  -6   4   5       79.27       81.54      6.82 o 
  -5   4   5        0.46        3.71      3.71 o 
  -4   4   5        0.01        1.46      2.82 o 
  -3   4   5      278.70      305.70      9.74 o 
  -2   4   5      546.83      558.31     12.12 o 
  -1   4   5        1.21        2.32      1.70 o 
   0   4   5      248.24      238.03      5.19 o 
   1   4   5        6.29        1.62      1.62 o 
   2   4   5      461.73      443.73     10.21 o 
   3   4   5      174.66      167.64      6.62 o 
   4   4   5       65.31       69.69      4.59 o 
   5   4   5        1.08        2.24      2.63 o 
   6   4   5       10.80       12.20      3.42 o 
   7   4   5      110.56      108.23      7.65 o 
   8   4   5        8.35       10.38      4.25 o 
   9   4   5       60.96       66.85      7.29 o 
  10   4   5        9.11       16.62      4.52 o 
  11   4   5        5.16        3.33      4.52 o 
  -9   5   5        3.56        8.83      4.38 o 
  -8   5   5        0.11        5.90      4.49 o 
  -7   5   5        0.06        0.92      4.64 o 
  -6   5   5        3.52        3.22      4.53 o 
  -5   5   5        1.76        7.79      4.42 o 
  -4   5   5       18.11       16.18      3.73 o 
  -3   5   5      391.10      404.89     11.99 o 
  -2   5   5      236.89      231.70      8.71 o 
  -1   5   5      271.07      266.91      8.55 o 
   0   5   5      117.56      142.97      4.70 o 
   1   5   5       94.67       86.09      4.96 o 
   2   5   5      731.71      711.73     13.65 o 
   3   5   5       77.77       69.52      4.77 o 
   4   5   5       33.28       38.84      3.97 o 
   5   5   5      211.05      212.15      9.38 o 
   6   5   5      260.51      287.99     10.57 o 
   7   5   5       19.41       20.20      4.41 o 
   8   5   5      154.25      151.55      8.98 o 
   9   5   5        3.24        3.98      4.27 o 
  10   5   5       10.36       14.49      4.47 o 
  -9   6   5        6.06       14.09      4.50 o 
  -8   6   5        1.88        6.05      4.61 o 
  -7   6   5       10.29       12.17      4.64 o 
  -6   6   5       39.94       23.83      6.10 o 
  -5   6   5       21.08       17.19      4.82 o 
  -4   6   5       36.01       39.43      4.98 o 
  -3   6   5       67.39       58.86      5.27 o 
  -2   6   5      255.02      254.61      9.57 o 
  -1   6   5      347.85      357.14     10.80 o 
   0   6   5       21.04       27.03      2.99 o 
   1   6   5        2.25        4.74      2.11 o 
   2   6   5       14.24       16.94      2.94 o 
   3   6   5       15.14       17.35      2.86 o 
   4   6   5        0.49        2.08      3.07 o 
   5   6   5        0.11        4.89      2.34 o 
   6   6   5      129.94      146.01      8.73 o 
   7   6   5      124.08      127.11      8.27 o 
   8   6   5        0.78        1.30      3.93 o 
   9   6   5        4.23        7.84      4.36 o 
  10   6   5        3.29        1.41      4.93 o 
  -8   7   5        1.84        1.04      5.24 o 
  -7   7   5       10.61       19.48      5.43 o 
  -6   7   5      117.31      108.64      8.73 o 
  -5   7   5        3.07        4.18      3.89 o 
  -4   7   5        6.77        5.75      3.93 o 
  -3   7   5       13.69       16.89      4.16 o 
  -2   7   5       99.86      105.32      6.88 o 
  -1   7   5        2.15        1.53      3.16 o 
   0   7   5        8.30       10.55      2.37 o 
   1   7   5      238.84      223.11      9.05 o 
   2   7   5      146.12      144.56      7.61 o 
   3   7   5       26.77       27.38      4.24 o 
   4   7   5        1.49        2.75      3.86 o 
   5   7   5       16.95       21.52      4.21 o 
   6   7   5       62.20       68.63      6.82 o 
   7   7   5       15.40       17.86      4.62 o 
   8   7   5       11.89        8.30      4.06 o 
   9   7   5        1.06        1.86      4.25 o 
  -8   8   5        2.38        4.64      4.83 o 
  -7   8   5        2.76        0.50      4.49 o 
  -6   8   5        0.84        1.91      3.97 o 
  -5   8   5       10.61        0.00      5.08 o 
  -4   8   5       31.99       36.32      5.73 o 
  -3   8   5       32.21       40.59      5.12 o 
  -2   8   5      331.48      306.09     12.31 o 
  -1   8   5       26.18       36.23      5.08 o 
   0   8   5       10.98        7.57      3.04 o 
   1   8   5      103.60      105.72      7.36 o 
   2   8   5       17.83       16.76      4.54 o 
   3   8   5       83.40       79.34      6.66 o 
   4   8   5      259.41      283.55     11.62 o 
   5   8   5       11.93        5.00      4.31 o 
   6   8   5      325.67      316.90     13.26 o 
   7   8   5       86.02       89.45      9.14 o 
   8   8   5        4.97        5.33      5.33 o 
  -7   9   5       16.82       20.05      5.42 o 
  -6   9   5        2.17        6.07      4.49 o 
  -5   9   5       18.75       15.22      5.51 o 
  -4   9   5       46.37       46.37      6.88 o 
  -3   9   5       53.29       53.21      6.89 o 
  -2   9   5        9.73        9.15      5.28 o 
  -1   9   5       10.24       16.46      4.46 o 
   0   9   5       14.50        7.40      3.88 o 
   1   9   5        2.82        6.56      4.08 o 
   2   9   5       60.30       58.72      6.98 o 
   3   9   5      144.60      151.50      9.57 o 
   4   9   5       46.78       48.70      6.72 o 
   5   9   5       42.60       53.13      6.40 o 
   6   9   5       28.64       20.55      6.00 o 
   7   9   5       21.26       26.22      5.83 o 
  -6  10   5        2.24        2.59      4.45 o 
  -5  10   5       15.86       16.68      4.99 o 
  -4  10   5        0.02        4.11      5.02 o 
  -3  10   5       12.08        3.01      5.79 o 
  -2  10   5       60.76       58.54      7.39 o 
  -1  10   5       12.87        8.17      5.86 o 
   0  10   5       12.00       22.31      4.94 o 
   1  10   5        0.11        2.80      3.95 o 
   2  10   5       33.09       41.70      5.93 o 
   3  10   5       32.85       36.19      6.33 o 
   4  10   5       63.84       51.98      7.59 o 
   5  10   5       14.67       10.37      7.62 o 
   6  10   5        2.43        6.45      4.05 o 
  -4  11   5       40.38       37.90      6.45 o 
  -3  11   5       10.69        9.79      5.32 o 
  -2  11   5       36.63       38.66      6.69 o 
  -1  11   5        0.18        6.33      5.03 o 
   0  11   5       10.92        8.48      4.24 o 
   1  11   5        8.97       19.04      4.93 o 
   2  11   5       35.31       41.46      6.20 o 
   3  11   5        0.13        3.60      4.55 o 
   4  11   5       24.54       28.15      5.64 o 
  -2  12   5        1.35        4.67      4.67 o 
  -1  12   5       12.79        3.34      5.43 o 
   0  12   5        0.04        1.60      3.84 o 
   1  12   5       26.60       23.23      6.53 o 
  -1  -8   6        1.00        4.63      4.29 o 
   0  -8   6        6.40        1.92      3.69 o 
   1  -8   6        0.37        5.28      5.54 o 
   2  -8   6        9.59        9.66      6.38 o 
   3  -8   6        4.75       10.12      5.18 o 
   4  -8   6        0.95        7.70      4.93 o 
   5  -8   6       15.41       15.96      6.10 o 
   6  -8   6        0.03        3.12      4.77 o 
  -3  -7   6        0.64        2.11      4.90 o 
  -2  -7   6        0.22        2.05      4.66 o 
  -1  -7   6       16.14       14.04      5.97 o 
   0  -7   6       75.42       67.77     11.08 o 
   1  -7   6        0.69        5.86      4.27 o 
   2  -7   6       61.56       74.36      8.31 o 
   3  -7   6        0.72        2.58      4.31 o 
   4  -7   6        2.69        0.50      5.23 o 
   5  -7   6       12.70        6.38      4.71 o 
   6  -7   6        0.78        1.95      4.82 o 
   7  -7   6        1.31        2.99      5.34 o 
   8  -7   6        0.28        4.79      4.79 o 
  -5  -6   6        2.13        4.64      5.15 o 
  -4  -6   6        0.60        0.49      4.74 o 
  -3  -6   6        3.45        9.47      5.34 o 
  -2  -6   6       65.14       68.95      7.45 o 
  -1  -6   6       42.95       43.19      6.76 o 
   0  -6   6       20.69       13.78      4.66 o 
   1  -6   6       60.84       62.74      6.92 o 
   2  -6   6        9.79       15.91      4.99 o 
   3  -6   6        7.51        4.96      4.85 o 
   4  -6   6      147.70      139.35      9.92 o 
   5  -6   6      170.93      159.09     10.73 o 
   6  -6   6        1.45        0.47      5.19 o 
   7  -6   6        4.31        2.38      4.98 o 
   8  -6   6        2.41        2.50      4.71 o 
   9  -6   6        6.19        0.00      5.70 o 
  -6  -5   6       15.21       14.43      5.62 o 
  -5  -5   6       56.08       51.61      7.66 o 
  -4  -5   6       10.08        0.47      6.28 o 
  -3  -5   6       26.89       32.53      5.26 o 
  -2  -5   6        4.51        8.63      4.81 o 
  -1  -5   6       74.33       81.72      7.07 o 
   0  -5   6       33.03       30.17      3.95 o 
   1  -5   6       72.08       73.02      7.12 o 
   2  -5   6        1.90        2.39      4.26 o 
   3  -5   6      109.35      114.30      7.76 o 
   4  -5   6       92.80       91.87      7.91 o 
   5  -5   6        0.85        1.59      4.14 o 
   6  -5   6        0.81        3.92      3.92 o 
   7  -5   6       82.98       73.92      7.67 o 
   8  -5   6        0.02        1.90      4.47 o 
   9  -5   6        7.25        3.01      5.36 o 
  -6  -4   6        8.21       12.65      4.97 o 
  -5  -4   6       52.11       48.98      7.45 o 
  -4  -4   6      331.23      346.98     14.89 o 
  -3  -4   6       48.15       51.01      6.57 o 
  -2  -4   6      148.62      155.53      9.04 o 
  -1  -4   6      104.24      102.90      6.92 o 
   0  -4   6       12.79       11.71      2.73 o 
   1  -4   6        0.15        5.75      2.82 o 
   2  -4   6       15.21        0.32      4.09 o 
   3  -4   6        0.01        0.95      3.19 o 
   4  -4   6       54.30       64.39      6.18 o 
   5  -4   6        5.06        9.99      3.91 o 
   6  -4   6       10.60       11.94      3.92 o 
   7  -4   6        0.19        8.39      3.47 o 
   8  -4   6       18.92       23.59      5.85 o 
   9  -4   6        7.42        9.72      5.21 o 
  10  -4   6        3.07        1.54      4.53 o 
  -7  -3   6        9.14        7.13      5.77 o 
  -6  -3   6       11.48        6.29      5.20 o 
  -5  -3   6        1.81        0.00      3.83 o 
  -4  -3   6       66.26       58.98      6.97 o 
  -3  -3   6       70.69       65.96      6.35 o 
  -2  -3   6        1.79        3.65      2.91 o 
  -1  -3   6       18.16       19.39      3.68 o 
   0  -3   6       26.34       31.81      2.91 o 
   1  -3   6      128.29      120.00      6.98 o 
   2  -3   6        0.99        2.00      2.44 o 
   3  -3   6        9.50        9.72      3.28 o 
   4  -3   6      129.03      127.34      7.24 o 
   5  -3   6       52.73       46.93      5.47 o 
   6  -3   6       44.25       34.44      5.00 o 
   7  -3   6       29.95       26.39      5.38 o 
   8  -3   6       48.70       53.04      6.67 o 
   9  -3   6        2.96       10.23      4.65 o 
  10  -3   6       10.03       11.40      4.53 o 
  11  -3   6        3.87        1.51      4.90 o 
  -8  -2   6        4.74        3.07      5.02 o 
  -7  -2   6        0.00        2.47      3.99 o 
  -6  -2   6        8.74       12.91      5.96 o 
  -5  -2   6        0.46        1.66      4.19 o 
  -4  -2   6        1.67        0.75      3.80 o 
  -3  -2   6        0.02        2.29      3.20 o 
  -2  -2   6      166.00      176.29      8.58 o 
  -1  -2   6      399.11      376.19     11.42 o 
   0  -2   6      317.31      308.28     17.87 o 
   1  -2   6      315.99      327.28      9.98 o 
   2  -2   6       59.71       56.83      4.91 o 
   3  -2   6       90.41      100.56      5.65 o 
   4  -2   6       77.66       79.26      5.71 o 
   5  -2   6       65.27       62.34      5.46 o 
   6  -2   6       57.45       59.43      5.22 o 
   7  -2   6      120.92      117.76      8.19 o 
   8  -2   6        3.92        3.64      4.37 o 
   9  -2   6       38.25       51.81      6.41 o 
  10  -2   6        0.98        0.96      4.51 o 
  11  -2   6        0.56        0.51      4.05 o 
  -8  -1   6        5.35        5.08      5.08 o 
  -7  -1   6        1.30        5.27      4.19 o 
  -6  -1   6      159.89      158.16      9.87 o 
  -5  -1   6      248.07      243.78     11.35 o 
  -4  -1   6      167.60      179.46      9.38 o 
  -3  -1   6      283.57      290.36     10.42 o 
  -2  -1   6        1.04        2.15      2.68 o 
  -1  -1   6       46.56       51.19      4.58 o 
   0  -1   6       46.46       56.22      7.34 o 
   1  -1   6      360.24      374.09      9.98 o 
   2  -1   6      405.28      431.09     11.03 o 
   3  -1   6        0.15        2.09      2.09 o 
   4  -1   6      419.04      391.83     10.98 o 
   5  -1   6       98.53       90.70      5.85 o 
   6  -1   6       28.59       21.63      4.47 o 
   7  -1   6        0.00        3.55      3.55 o 
   8  -1   6        8.67        9.99      4.46 o 
   9  -1   6        0.23        4.36      4.36 o 
  10  -1   6       20.46       24.96      4.99 o 
  11  -1   6        0.67        2.00      4.67 o 
  -8   0   6        0.45        1.48      4.30 o 
  -7   0   6       17.34       19.53      5.45 o 
  -6   0   6       23.13       25.97      6.81 o 
  -5   0   6        0.01        2.97      3.25 o 
  -4   0   6       19.69       17.45      4.47 o 
  -3   0   6       11.86        6.79      4.10 o 
  -2   0   6       64.29       59.94      4.72 o 
  -1   0   6      327.93      324.91      9.52 o 
   0   0   6      685.67      620.96     27.68 o 
   1   0   6      950.88      959.11     13.79 o 
   2   0   6      139.06      143.77      6.44 o 
   3   0   6        9.09       12.52      3.80 o 
   4   0   6      269.96      290.84      8.56 o 
   5   0   6       24.03       24.55      4.01 o 
   6   0   6      302.96      297.16     11.10 o 
   7   0   6       14.68       10.95      3.99 o 
   8   0   6       50.60       42.01      3.05 o 
   9   0   6       91.71       73.60      4.13 o 
  10   0   6        0.10        6.01      4.57 o 
  11   0   6        0.66        4.88      4.88 o 
  -9   1   6        1.51        4.08      4.39 o 
  -8   1   6        2.86        2.46      5.43 o 
  -7   1   6        0.00        3.64      4.80 o 
  -6   1   6       83.74       78.04      7.60 o 
  -5   1   6      155.21      155.60      8.78 o 
  -4   1   6        0.02        0.92      2.93 o 
  -3   1   6       43.06       41.46      4.78 o 
  -2   1   6      178.65      180.04      7.63 o 
  -1   1   6      377.85      372.28      9.79 o 
   0   1   6       27.04       24.02      2.21 o 
   1   1   6     1683.33     1749.58     18.11 o 
   2   1   6       88.54       87.04      4.78 o 
   3   1   6        0.88        1.92      1.86 o 
   4   1   6       64.57       61.91      4.40 o 
   5   1   6        6.08        4.22      2.54 o 
   6   1   6       34.84       36.01      4.05 o 
   7   1   6        0.20        1.87      3.00 o 
   8   1   6        6.26        7.25      3.14 o 
   9   1   6       48.73       42.55      6.03 o 
  10   1   6       19.16       19.23      5.34 o 
  11   1   6        2.10        2.42      4.60 o 
  -9   2   6        2.90        2.04      4.22 o 
  -8   2   6       36.83       46.66      6.16 o 
  -7   2   6       31.74       27.78      5.83 o 
  -6   2   6       85.04       84.12      7.79 o 
  -5   2   6      207.00      212.37     10.01 o 
  -4   2   6       13.51       14.70      3.71 o 
  -3   2   6      404.35      405.87     11.49 o 
  -2   2   6      578.62      564.26     12.47 o 
  -1   2   6      295.05      281.28      8.64 o 
   0   2   6      953.60      979.00     32.03 o 
   1   2   6        1.11        1.09      2.42 o 
   2   2   6        6.84        5.21      2.74 o 
   3   2   6       27.86       27.05      2.91 o 
   4   2   6      131.51      134.99      5.98 o 
   5   2   6        3.91       10.09      2.52 o 
   6   2   6      146.02      126.48      7.21 o 
   7   2   6        4.89        8.52      3.33 o 
   8   2   6       19.75       26.19      4.44 o 
   9   2   6        1.01        0.82      4.21 o 
  10   2   6        0.63        2.30      4.24 o 
  11   2   6        0.96        4.48      4.48 o 
  -9   3   6        0.96        4.92      4.92 o 
  -8   3   6       21.81       15.55      5.12 o 
  -7   3   6       21.06       10.30      5.58 o 
  -6   3   6       82.49       81.61      7.22 o 
  -5   3   6       55.18       67.66      6.29 o 
  -4   3   6        0.65        1.53      2.73 o 
  -3   3   6      125.78      126.96      7.13 o 
  -2   3   6        1.97        2.58      2.15 o 
  -1   3   6      254.43      278.14      8.39 o 
   0   3   6     1177.77     1203.19     10.99 o 
   1   3   6     1058.31     1125.10     14.65 o 
   2   3   6        0.50        0.76      2.27 o 
   3   3   6       66.95       85.03      6.05 o 
   4   3   6       47.17       52.60      4.18 o 
   5   3   6       58.34       66.25      4.77 o 
   6   3   6       42.79       43.33      4.59 o 
   7   3   6       37.36       40.06      4.69 o 
   8   3   6        4.96        9.67      3.68 o 
   9   3   6        0.15        1.27      4.15 o 
  10   3   6       19.33       25.75      5.42 o 
  11   3   6        3.01       10.16      4.81 o 
  -9   4   6        1.64        0.50      4.89 o 
  -8   4   6        0.00        1.46      5.01 o 
  -7   4   6        9.74        8.18      5.69 o 
  -6   4   6       17.17       25.07      4.63 o 
  -5   4   6        3.65        6.21      3.90 o 
  -4   4   6      120.91      128.17      7.74 o 
  -3   4   6       44.04       43.47      4.35 o 
  -2   4   6       75.07       70.28      5.09 o 
  -1   4   6     1314.88     1345.14     17.45 o 
   0   4   6        8.86        8.91      1.76 o 
   1   4   6      878.33      949.54     14.12 o 
   2   4   6      285.09      305.46      8.91 o 
   3   4   6      249.31      268.25      8.83 o 
   4   4   6      149.48      158.02      6.74 o 
   5   4   6       37.39       35.42      4.22 o 
   6   4   6      255.49      280.06     10.55 o 
   7   4   6        4.26        4.39      3.44 o 
   8   4   6       15.84       16.92      4.65 o 
   9   4   6        0.22        4.72      3.48 o 
  10   4   6        8.36        9.73      4.46 o 
  11   4   6       19.01       22.52      5.35 o 
  -9   5   6        3.88        0.50      5.22 o 
  -8   5   6        2.23        2.03      4.55 o 
  -7   5   6        3.91        6.08      4.75 o 
  -6   5   6       18.44       23.07      5.35 o 
  -5   5   6       14.88       14.15      4.29 o 
  -4   5   6        3.26        6.09      3.30 o 
  -3   5   6       82.76       85.60      6.51 o 
  -2   5   6       33.09       35.94      4.01 o 
  -1   5   6      423.32      389.67     10.86 o 
   0   5   6        0.00        0.53      1.49 o 
   1   5   6       64.41       67.75      4.70 o 
   2   5   6        0.00        2.60      2.60 o 
   3   5   6      553.54      535.80     12.57 o 
   4   5   6      134.10      148.29      7.13 o 
   5   5   6       86.95       94.46      6.51 o 
   6   5   6        3.99        4.50      3.30 o 
   7   5   6        0.03        2.18      3.34 o 
   8   5   6        7.24        1.21      4.61 o 
   9   5   6        0.18        3.54      4.26 o 
  10   5   6       15.73       23.34      5.54 o 
  -8   6   6        2.15        5.19      5.19 o 
  -7   6   6        1.97        5.33      4.75 o 
  -6   6   6       47.17       46.54      7.13 o 
  -5   6   6       41.16       48.30      6.07 o 
  -4   6   6       63.87       65.14      6.13 o 
  -3   6   6        0.02        4.39      4.39 o 
  -2   6   6      299.32      277.11     10.76 o 
  -1   6   6      304.16      309.38     10.78 o 
   0   6   6       68.15       66.84      4.64 o 
   1   6   6      166.38      180.68      7.86 o 
   2   6   6       95.62      112.91      6.18 o 
   3   6   6       44.77       35.70      5.29 o 
   4   6   6      203.27      193.20      8.87 o 
   5   6   6        0.04        1.64      2.83 o 
   6   6   6       42.08       39.14      6.52 o 
   7   6   6        4.08        1.17      3.72 o 
   8   6   6       70.76       63.15      7.49 o 
   9   6   6        2.07        1.37      4.57 o 
  10   6   6       10.37        1.90      4.05 o 
  -8   7   6        5.37        3.62      5.12 o 
  -7   7   6       84.72       83.71      8.84 o 
  -6   7   6      200.37      188.48     11.89 o 
  -5   7   6       57.93       62.43      7.16 o 
  -4   7   6      128.20      132.27      8.70 o 
  -3   7   6       30.74       23.66      5.24 o 
  -2   7   6        4.25        4.77      3.17 o 
  -1   7   6      110.29      104.16      6.69 o 
   0   7   6        0.74        2.16      2.16 o 
   1   7   6       42.74       38.97      4.50 o 
   2   7   6      243.44      239.58      9.56 o 
   3   7   6       72.83       84.27      6.21 o 
   4   7   6       23.43       17.02      4.03 o 
   5   7   6        1.54        2.92      3.81 o 
   6   7   6       32.47       40.33      5.94 o 
   7   7   6       88.07       90.97      8.23 o 
   8   7   6        1.45        4.55      4.55 o 
   9   7   6        0.28        0.45      4.04 o 
  -7   8   6        5.48       10.30      4.78 o 
  -6   8   6       45.24       40.66      8.01 o 
  -5   8   6       76.76       94.10      7.87 o 
  -4   8   6      111.57      127.15      9.28 o 
  -3   8   6      190.79      206.57     10.56 o 
  -2   8   6       90.74       92.24      7.39 o 
  -1   8   6     1113.01     1132.54     22.27 o 
   0   8   6        6.36       10.55      3.09 o 
   1   8   6      101.21       98.46      7.30 o 
   2   8   6       26.17       22.63      4.36 o 
   3   8   6       53.50       52.96      5.87 o 
   4   8   6      118.72      129.11      8.56 o 
   5   8   6        9.11        0.42      3.60 o 
   6   8   6       47.61       47.87      6.29 o 
   7   8   6       70.86       52.16      8.11 o 
   8   8   6       14.64        6.17      4.98 o 
  -7   9   6        0.16        0.51      4.45 o 
  -6   9   6       43.58       45.40      6.79 o 
  -5   9   6       66.65       61.37      8.22 o 
  -4   9   6       50.21       48.01      7.76 o 
  -3   9   6       69.36       72.13      7.97 o 
  -2   9   6      277.81      275.60     12.92 o 
  -1   9   6        0.47        2.60      4.70 o 
   0   9   6      337.33      258.24    179.37 o 
   1   9   6       19.24        3.30      3.52 o 
   2   9   6      188.42      181.36     10.25 o 
   3   9   6        2.02        1.71      4.33 o 
   4   9   6       65.48       80.10      7.31 o 
   5   9   6       38.06       41.07      6.32 o 
   6   9   6        8.32        3.77      5.24 o 
   7   9   6        0.18        1.44      4.67 o 
  -6  10   6       15.62       16.82      5.21 o 
  -5  10   6       14.76        7.40      6.22 o 
  -4  10   6       12.78       19.83      6.02 o 
  -3  10   6       14.72       17.39      5.56 o 
  -2  10   6       37.58       37.82      6.42 o 
  -1  10   6       92.43       88.56      8.17 o 
   0  10   6       77.25       67.06      5.24 o 
   1  10   6       33.79       34.08      6.24 o 
   2  10   6      226.50      209.74     11.71 o 
   3  10   6       87.30       83.45      8.30 o 
   4  10   6        3.17        1.95      4.50 o 
   5  10   6       28.97       23.75      3.79 o 
   6  10   6       14.16       10.35      5.19 o 
  -4  11   6       22.93       30.48      6.31 o 
  -3  11   6        2.42        8.74      4.92 o 
  -2  11   6        4.20        3.80      5.31 o 
  -1  11   6      117.43      108.72     10.09 o 
   0  11   6       63.97       62.00      5.70 o 
   1  11   6        2.15        2.54      5.04 o 
   2  11   6       54.88       40.76      7.19 o 
   3  11   6       34.65       27.95      6.62 o 
   4  11   6       21.38       13.73      5.62 o 
   5  11   6        8.73        3.03      5.12 o 
  -1  12   6       23.81       32.84      6.50 o 
   0  12   6        0.01        2.06      3.37 o 
   1  12   6        5.46        2.71      5.14 o 
   2  12   6        0.09        5.25      5.25 o 
   1  -8   7       18.49       28.90      5.83 o 
   2  -8   7       47.45       58.33      8.37 o 
   3  -8   7       47.09       51.32      8.35 o 
   4  -8   7        2.39        5.55      5.65 o 
  -2  -7   7        0.35        5.33      5.33 o 
  -1  -7   7        3.34       11.02      4.35 o 
   0  -7   7        1.77        0.63      3.48 o 
   1  -7   7        6.27        8.45      5.54 o 
   2  -7   7        0.53        8.25      4.95 o 
   3  -7   7       10.67       18.37      6.27 o 
   4  -7   7        4.84        5.69      4.16 o 
   5  -7   7       17.81       22.94      5.70 o 
   6  -7   7        1.78        1.00      4.19 o 
   7  -7   7        5.50        7.01      4.82 o 
  -4  -6   7        2.34        4.68      5.66 o 
  -3  -6   7       13.07       19.15      5.23 o 
  -2  -6   7        4.21        7.14      4.53 o 
  -1  -6   7        4.97        1.51      5.38 o 
   0  -6   7        0.09        1.63      3.16 o 
   1  -6   7       54.19       59.02      6.78 o 
   2  -6   7        0.47        2.00      4.71 o 
   3  -6   7        1.61        9.12      4.90 o 
   4  -6   7       10.43       18.20      4.54 o 
   5  -6   7       57.26       68.10      7.10 o 
   6  -6   7        1.41        0.96      4.73 o 
   7  -6   7        8.48       11.30      3.98 o 
   8  -6   7        0.57        7.02      3.77 o 
  -5  -5   7       15.91       11.40      4.85 o 
  -4  -5   7       56.12       36.04      7.23 o 
  -3  -5   7        8.31        0.99      5.80 o 
  -2  -5   7        6.13        8.88      5.03 o 
  -1  -5   7       32.74       17.82      6.33 o 
   0  -5   7       93.68      101.36      5.73 o 
   1  -5   7      446.34      470.93     15.52 o 
   2  -5   7       10.77       11.63      5.32 o 
   3  -5   7      110.52      120.30      8.26 o 
   4  -5   7      110.58      111.82      8.19 o 
   5  -5   7       73.48       66.51      7.40 o 
   6  -5   7        0.04        4.05      4.30 o 
   7  -5   7        1.48        7.50      3.93 o 
   8  -5   7        9.05       14.24      4.46 o 
   9  -5   7        3.71       12.61      5.15 o 
  -6  -4   7        0.81        3.09      4.92 o 
  -5  -4   7       19.48       19.68      5.97 o 
  -4  -4   7        9.76        5.27      5.23 o 
  -3  -4   7      166.08      173.76     11.45 o 
  -2  -4   7      253.77      253.67     12.31 o 
  -1  -4   7       54.03       47.23      6.09 o 
   0  -4   7      238.09      242.10     15.67 o 
   1  -4   7      417.24      439.25     13.85 o 
   2  -4   7      163.62      157.14      9.51 o 
   3  -4   7      286.93      251.20     11.67 o 
   4  -4   7        8.20        1.15      4.23 o 
   5  -4   7      329.12      310.62     12.94 o 
   6  -4   7      238.47      248.27     11.71 o 
   7  -4   7        1.82        0.43      4.47 o 
   8  -4   7       29.94       34.35      6.34 o 
   9  -4   7       27.35       21.23      6.29 o 
  10  -4   7        0.88        2.52      4.62 o 
  -6  -3   7       16.32       12.70      6.01 o 
  -5  -3   7       10.74       25.51      4.84 o 
  -4  -3   7       15.95       18.26      4.85 o 
  -3  -3   7        7.54        8.57      3.96 o 
  -2  -3   7        1.08        0.37      3.64 o 
  -1  -3   7      108.37       94.93      7.43 o 
   0  -3   7        4.13        0.82      2.53 o 
   1  -3   7      156.69      157.92      8.78 o 
   2  -3   7      344.48      328.87     11.82 o 
   3  -3   7      131.70      129.32      7.38 o 
   4  -3   7       38.83       45.45      5.41 o 
   5  -3   7       23.22       27.86      4.70 o 
   6  -3   7        0.43        3.92      3.92 o 
   7  -3   7        2.26        3.72      4.37 o 
   8  -3   7        0.17        4.72      4.72 o 
   9  -3   7        6.75        9.04      4.84 o 
  10  -3   7        5.77        9.48      4.76 o 
  -7  -2   7        0.01        0.53      4.82 o 
  -6  -2   7        1.08        2.93      4.68 o 
  -5  -2   7      105.31      121.85      8.77 o 
  -4  -2   7      119.85      109.18      8.11 o 
  -3  -2   7        0.31        0.38      3.77 o 
  -2  -2   7        0.35        2.37      3.13 o 
  -1  -2   7      149.22      147.53      8.01 o 
   0  -2   7        0.77        0.61      2.17 o 
   1  -2   7        5.81        9.00      2.65 o 
   2  -2   7       43.32       37.87      4.69 o 
   3  -2   7        5.53        4.85      2.97 o 
   4  -2   7      295.98      298.53     10.62 o 
   5  -2   7       88.68      100.83      6.29 o 
   6  -2   7       15.77        5.24      4.42 o 
   7  -2   7       21.33       25.76      4.74 o 
   8  -2   7       31.53       28.28      5.07 o 
   9  -2   7       28.72       22.99      6.00 o 
  10  -2   7        0.49        5.78      5.78 o 
  11  -2   7        4.80        3.53      5.33 o 
  -7  -1   7        8.98        9.53      4.79 o 
  -6  -1   7        8.58       10.86      5.25 o 
  -5  -1   7        0.64        8.16      3.81 o 
  -4  -1   7        0.04        1.14      3.84 o 
  -3  -1   7       49.58       63.03      5.58 o 
  -2  -1   7       12.00        8.51      3.38 o 
  -1  -1   7       25.44       32.22      4.08 o 
   0  -1   7      121.81      117.16      8.53 o 
   1  -1   7      264.01      250.65      9.40 o 
   2  -1   7       12.68        6.37      2.73 o 
   3  -1   7        6.83        6.52      2.99 o 
   4  -1   7      156.02      152.46      7.58 o 
   5  -1   7       60.56       57.78      4.81 o 
   6  -1   7        2.39        3.89      2.50 o 
   7  -1   7       40.64       45.38      5.78 o 
   8  -1   7        7.56        5.21      4.21 o 
   9  -1   7      104.54       99.70      7.86 o 
  10  -1   7       21.70       14.84      5.64 o 
  11  -1   7        7.49       10.95      4.35 o 
  -8   0   7        2.02        5.60      4.47 o 
  -7   0   7        2.16        5.30      5.30 o 
  -6   0   7        0.87        0.48      4.73 o 
  -5   0   7      142.28      128.12      9.68 o 
  -4   0   7       60.96       73.33      6.19 o 
  -3   0   7      120.00      122.64      7.80 o 
  -2   0   7      102.37      102.17      6.86 o 
  -1   0   7      326.10      327.36     10.23 o 
   0   0   7       33.29       26.07      5.30 o 
   1   0   7       84.67       77.66      5.29 o 
   2   0   7       32.37       31.06      3.94 o 
   3   0   7       59.13       58.04      4.41 o 
   4   0   7       36.90       29.69      3.78 o 
   5   0   7        1.78        2.76      2.76 o 
   6   0   7        8.22        7.30      3.46 o 
   7   0   7       13.37        0.32      6.93 o 
   8   0   7       77.64       86.64      7.29 o 
   9   0   7        7.45        7.78      4.33 o 
  10   0   7       15.79       26.29      5.30 o 
  11   0   7        0.42        3.44      4.20 o 
  -8   1   7        0.05        3.03      4.95 o 
  -7   1   7        0.79        1.91      4.59 o 
  -6   1   7       11.19        3.53      4.77 o 
  -5   1   7        1.25        1.20      4.08 o 
  -4   1   7      374.38      378.66     12.79 o 
  -3   1   7      112.91      118.13      7.18 o 
  -2   1   7       16.60       20.75      3.30 o 
  -1   1   7      637.28      675.72     14.05 o 
   0   1   7      625.22      623.98      8.92 o 
   1   1   7       13.07       17.96      3.08 o 
   2   1   7      239.59      294.64      9.39 o 
   3   1   7      302.35      295.51      9.07 o 
   4   1   7      328.27      344.56      9.90 o 
   5   1   7      498.89      435.60     12.11 o 
   6   1   7        7.01        5.88      3.38 o 
   7   1   7       81.52       83.28      6.44 o 
   8   1   7       27.91       27.23      5.25 o 
   9   1   7        9.66       10.17      4.99 o 
  10   1   7        0.22        4.17      4.77 o 
  11   1   7        2.71        4.84      4.84 o 
  -8   2   7        0.18        1.02      4.72 o 
  -7   2   7       39.50       41.22      7.01 o 
  -6   2   7       29.43       32.04      5.21 o 
  -5   2   7       77.83       81.46      7.05 o 
  -4   2   7       80.98       81.43      7.08 o 
  -3   2   7       57.61       71.33      6.26 o 
  -2   2   7      271.72      261.78      9.41 o 
  -1   2   7        0.70        5.99      2.22 o 
   0   2   7      151.59      172.01      4.91 o 
   1   2   7     4252.95     4281.63     30.67 o 
   2   2   7     1447.59     1519.72     18.67 o 
   3   2   7      336.25      317.26      9.61 o 
   4   2   7        8.93       12.91      2.67 o 
   5   2   7       52.72       50.22      4.79 o 
   6   2   7        8.07       11.60      2.89 o 
   7   2   7       32.04       41.08      5.29 o 
   8   2   7        0.39        1.15      3.64 o 
   9   2   7       75.00       67.67      8.07 o 
  10   2   7       81.03       81.42      8.10 o 
  11   2   7        0.05        2.45      4.27 o 
  -8   3   7       12.68       10.97      5.13 o 
  -7   3   7       23.80       18.90      6.19 o 
  -6   3   7       23.29       26.38      5.61 o 
  -5   3   7      127.82      143.61      8.16 o 
  -4   3   7       22.55       21.72      4.35 o 
  -3   3   7      264.18      241.90      9.90 o 
  -2   3   7       27.41       24.19      3.59 o 
  -1   3   7       60.45       52.44      4.39 o 
   0   3   7      124.16      114.97      4.15 o 
   1   3   7      194.56      193.11      7.45 o 
   2   3   7      472.89      423.92     10.79 o 
   3   3   7      376.50      323.70      9.51 o 
   4   3   7       90.32      104.41      5.83 o 
   5   3   7       83.26       89.00      5.96 o 
   6   3   7      197.29      187.90      8.71 o 
   7   3   7       17.33        9.79      4.27 o 
   8   3   7       10.69        9.93      3.39 o 
   9   3   7        1.24        1.72      4.12 o 
  10   3   7       11.63       19.48      4.69 o 
  11   3   7        2.46        1.95      5.34 o 
  -8   4   7        4.87        2.00      5.11 o 
  -7   4   7       40.35       43.36      6.50 o 
  -6   4   7        0.11        4.38      4.12 o 
  -5   4   7      168.61      199.23     10.19 o 
  -4   4   7        9.72        8.14      3.93 o 
  -3   4   7      267.68      280.69     10.20 o 
  -2   4   7       91.96       97.74      6.20 o 
  -1   4   7      253.93      208.24      8.36 o 
   0   4   7      163.72      150.49      5.94 o 
   1   4   7       74.00       79.65      4.75 o 
   2   4   7       90.98       80.50      5.50 o 
   3   4   7       19.70       15.15      3.22 o 
   4   4   7      111.23      115.91      6.30 o 
   5   4   7        2.36        6.13      2.39 o 
   6   4   7        3.06        4.64      3.01 o 
   7   4   7        6.28        9.08      3.27 o 
   8   4   7        0.93        4.27      4.27 o 
   9   4   7        2.27        6.53      4.20 o 
  10   4   7        6.46        5.62      4.28 o 
  11   4   7        0.65        5.32      3.89 o 
  -8   5   7        3.07        0.48      4.83 o 
  -7   5   7        8.73        5.34      4.25 o 
  -6   5   7       39.15       37.98      6.07 o 
  -5   5   7      106.73      121.47      8.30 o 
  -4   5   7       29.92       34.09      4.45 o 
  -3   5   7      170.12      181.12      9.09 o 
  -2   5   7       43.39       47.92      4.75 o 
  -1   5   7      143.54      158.45      7.36 o 
   0   5   7      222.39      207.86      5.70 o 
   1   5   7      168.18      156.48      7.20 o 
   2   5   7       32.28       38.92      3.75 o 
   3   5   7       33.59       32.50      3.91 o 
   4   5   7      180.65      182.53      8.20 o 
   5   5   7       54.60       47.50      4.82 o 
   6   5   7       58.03       54.53      5.82 o 
   7   5   7       62.72       60.80      6.97 o 
   8   5   7        1.74        0.40      3.75 o 
   9   5   7       54.01       55.24      6.60 o 
  10   5   7        1.76        3.75      4.08 o 
  -8   6   7        2.87       10.36      4.46 o 
  -7   6   7        1.62        5.03      5.44 o 
  -6   6   7      285.43      302.84     13.86 o 
  -5   6   7       17.50       19.94      5.59 o 
  -4   6   7      220.72      241.65     10.99 o 
  -3   6   7        0.11        3.18      3.18 o 
  -2   6   7       10.38       13.03      3.63 o 
  -1   6   7      192.76      195.48      8.83 o 
   0   6   7       62.58       69.76      3.85 o 
   1   6   7      319.94      349.26     10.89 o 
   2   6   7       24.24       28.18      4.29 o 
   3   6   7        0.31        0.88      2.38 o 
   4   6   7        4.03        0.92      3.38 o 
   5   6   7        0.86        1.63      2.75 o 
   6   6   7       32.61       28.50      5.03 o 
   7   6   7        3.97        4.53      4.53 o 
   8   6   7       51.31       66.35      7.29 o 
   9   6   7       36.78       34.35      5.97 o 
  10   6   7        9.63        5.62      5.40 o 
  -7   7   7        0.03        1.02      5.12 o 
  -6   7   7        8.34        7.37      5.56 o 
  -5   7   7       63.80       65.74      7.28 o 
  -4   7   7      297.46      329.80     13.83 o 
  -3   7   7      163.37      184.19      9.90 o 
  -2   7   7        1.48        0.72      3.86 o 
  -1   7   7       17.85       24.20      4.64 o 
   0   7   7      591.18      629.24     11.33 o 
   1   7   7        0.00        0.00      2.80 o 
   2   7   7       84.59       91.20      6.63 o 
   3   7   7        0.20        2.94      2.73 o 
   4   7   7       53.90       53.11      5.56 o 
   5   7   7        0.44        3.30      3.30 o 
   6   7   7        0.01        4.34      4.34 o 
   7   7   7       23.55       21.00      5.56 o 
   8   7   7       14.12       19.13      5.25 o 
   9   7   7       16.17       18.80      5.48 o 
  -7   8   7       11.71        9.93      5.16 o 
  -6   8   7      111.00      107.28      9.80 o 
  -5   8   7       53.97       51.80      8.11 o 
  -4   8   7      122.39      135.08      9.74 o 
  -3   8   7      230.77      249.20     12.59 o 
  -2   8   7       15.81       21.71      4.47 o 
  -1   8   7      112.90      123.30      8.26 o 
   0   8   7      114.86      102.93      7.11 o 
   1   8   7        0.05        4.74      3.11 o 
   2   8   7      208.40      223.13     10.25 o 
   3   8   7        2.85        0.37      3.33 o 
   4   8   7       72.58       70.96      7.02 o 
   5   8   7       91.89       89.71      7.70 o 
   6   8   7        3.67        2.64      5.02 o 
   7   8   7       85.15       83.51      8.96 o 
   8   8   7       17.36       13.23      5.25 o 
  -6   9   7        0.64        3.14      4.99 o 
  -5   9   7       26.90       20.14      6.73 o 
  -4   9   7      125.88      140.37      9.88 o 
  -3   9   7       11.15       11.53      5.53 o 
  -2   9   7       52.74       51.91      6.66 o 
  -1   9   7       25.34       24.71      5.72 o 
   0   9   7       45.09       42.96      4.70 o 
   1   9   7       13.36       16.71      4.07 o 
   2   9   7      177.39      190.14     10.20 o 
   3   9   7      106.54       98.64      7.80 o 
   4   9   7        1.67        2.60      4.27 o 
   5   9   7       38.60       53.86      6.58 o 
   6   9   7        2.07        4.24      4.24 o 
   7   9   7        0.71        4.80      4.67 o 
  -5  10   7       18.09       14.45      6.10 o 
  -4  10   7        3.41        2.13      5.18 o 
  -3  10   7        0.28        4.14      4.09 o 
  -2  10   7        7.66        6.56      5.95 o 
  -1  10   7      171.54      193.24     11.58 o 
   0  10   7       43.83       45.60      4.95 o 
   1  10   7        0.83        0.49      4.75 o 
   2  10   7        2.53        9.84      4.49 o 
   3  10   7      119.44      121.78      9.50 o 
   4  10   7       24.36       23.40      5.38 o 
   5  10   7       54.26       62.70      7.29 o 
   6  10   7       34.69       35.82      5.66 o 
  -4  11   7       53.85       56.41      8.18 o 
  -3  11   7        1.20        0.52      4.83 o 
  -2  11   7        0.06        1.08      4.85 o 
  -1  11   7       55.77       58.16      7.76 o 
   0  11   7       33.86       33.83     13.32 o 
   1  11   7       10.82       11.31      5.13 o 
   2  11   7       30.89       35.58      5.93 o 
   3  11   7       23.43       25.28      5.99 o 
   4  11   7       15.62       10.10      5.99 o 
   5  11   7        3.28        5.03      4.53 o 
  -1  12   7        4.25        6.11      5.90 o 
   0  12   7       17.75       24.92      4.47 o 
   1  12   7       23.30       16.73      6.35 o 
   2  12   7        3.78        4.24      4.72 o 
   0  -7   8        8.97        9.32      4.49 o 
   1  -7   8        4.48        1.58      5.83 o 
   2  -7   8       48.61       61.79      7.59 o 
   3  -7   8        0.00        5.04      5.74 o 
   4  -7   8       49.03       66.33      7.62 o 
   5  -7   8        1.48        2.48      4.70 o 
   6  -7   8       21.69       35.11      6.04 o 
  -2  -6   8       29.35       31.88      6.04 o 
  -1  -6   8       10.63        6.18      5.82 o 
   0  -6   8       30.31       36.72      6.66 o 
   1  -6   8       61.77       60.16      7.88 o 
   2  -6   8        2.31        8.79      4.60 o 
   3  -6   8       64.57       63.36      6.98 o 
   4  -6   8        6.09        4.24      4.84 o 
   5  -6   8       12.72       13.42      5.35 o 
   6  -6   8        0.39        4.92      4.92 o 
   7  -6   8       13.70       18.47      5.10 o 
  -4  -5   8        2.59        2.08      5.36 o 
  -3  -5   8       79.58       85.70      9.37 o 
  -2  -5   8       28.29       30.62      5.87 o 
  -1  -5   8        9.38        8.53      5.08 o 
   0  -5   8       17.51       14.29      4.34 o 
   1  -5   8        0.04        2.67      4.29 o 
   2  -5   8        0.00        2.70      3.95 o 
   3  -5   8        4.23        3.23      4.56 o 
   4  -5   8       23.39       29.30      5.19 o 
   5  -5   8        0.01        2.35      4.25 o 
   6  -5   8        3.71       15.69      4.12 o 
   7  -5   8        0.45        2.94      4.81 o 
   8  -5   8        3.11        3.49      5.11 o 
   9  -5   8        0.77        2.55      3.92 o 
  -5  -4   8       32.66       35.20      6.75 o 
  -4  -4   8       11.48       11.64      6.17 o 
  -3  -4   8       89.31       78.09      8.45 o 
  -2  -4   8       21.29       22.32      5.84 o 
  -1  -4   8       91.47       76.59      7.56 o 
   0  -4   8      180.78      157.62     17.92 o 
   1  -4   8      193.52      211.22     10.91 o 
   2  -4   8      122.33      116.18      8.42 o 
   3  -4   8      268.03      237.68     12.15 o 
   4  -4   8       73.59       85.38      7.59 o 
   5  -4   8       70.84       69.16      7.51 o 
   6  -4   8       28.54       20.28      6.08 o 
   7  -4   8       84.81       78.42      8.37 o 
   8  -4   8       46.89       39.12      7.42 o 
   9  -4   8        5.56        3.01      5.24 o 
  -6  -3   8       12.91        7.77      5.17 o 
  -5  -3   8       15.78       13.15      6.01 o 
  -4  -3   8        6.19        9.64      5.21 o 
  -3  -3   8        2.69        3.61      4.73 o 
  -2  -3   8       15.21       24.73      5.51 o 
  -1  -3   8       30.72       34.77      5.28 o 
   0  -3   8       46.57       49.79      4.33 o 
   1  -3   8       65.99       61.52      6.62 o 
   2  -3   8        4.89        4.27      3.39 o 
   3  -3   8       24.07       24.83      5.36 o 
   4  -3   8      207.82      168.61      9.32 o 
   5  -3   8       57.40       47.35      6.86 o 
   6  -3   8       13.97       12.95      5.32 o 
   7  -3   8      110.87      118.89      8.87 o 
   8  -3   8        3.93        9.85      4.95 o 
   9  -3   8       79.42       70.74      8.78 o 
  10  -3   8        3.59       15.61      4.48 o 
  -6  -2   8       27.57       15.32      6.88 o 
  -5  -2   8        2.26        3.89      5.22 o 
  -4  -2   8       86.79       82.55      8.41 o 
  -3  -2   8      196.46      201.69     11.32 o 
  -2  -2   8      170.44      175.57     10.50 o 
  -1  -2   8        5.44        4.04      3.53 o 
   0  -2   8      131.97      126.38      7.55 o 
   1  -2   8      494.77      524.08     14.72 o 
   2  -2   8       27.64       24.71      4.46 o 
   3  -2   8       79.08       78.40      6.85 o 
   4  -2   8       26.24       28.85      4.67 o 
   5  -2   8       98.37       92.46      7.78 o 
   6  -2   8       88.25       85.74      7.21 o 
   7  -2   8       60.46       62.83      7.21 o 
   8  -2   8      118.49      119.38      9.54 o 
   9  -2   8        6.09       11.90      4.95 o 
  10  -2   8        0.30        2.48      4.53 o 
  -7  -1   8        0.00        5.56      5.56 o 
  -6  -1   8        0.93        1.98      4.82 o 
  -5  -1   8       10.74        9.31      4.60 o 
  -4  -1   8      308.01      319.16     13.87 o 
  -3  -1   8       28.88       25.04      4.97 o 
  -2  -1   8       52.83       45.08      5.73 o 
  -1  -1   8       91.75       84.20      6.93 o 
   0  -1   8      146.74      145.51      5.82 o 
   1  -1   8      192.81      171.06      8.46 o 
   2  -1   8        5.21       10.13      3.21 o 
   3  -1   8      177.08      188.32      8.97 o 
   4  -1   8      120.26      101.84      7.25 o 
   5  -1   8        6.42        0.96      3.44 o 
   6  -1   8        0.01        3.08      3.08 o 
   7  -1   8        0.01        1.19      3.88 o 
   8  -1   8        6.76       16.54      4.32 o 
   9  -1   8       45.46       54.27      7.33 o 
  10  -1   8       12.18       14.13      4.91 o 
  11  -1   8        1.26        3.52      5.03 o 
  -7   0   8        0.07        1.50      4.72 o 
  -6   0   8       19.81       23.20      5.44 o 
  -5   0   8       35.27       27.27      6.00 o 
  -4   0   8      111.69      112.84      8.78 o 
  -3   0   8       68.94       65.48      6.54 o 
  -2   0   8       73.27       74.98      6.38 o 
  -1   0   8        5.96       10.84      2.95 o 
   0   0   8        2.87       10.78      3.88 o 
   1   0   8       28.58       28.49      4.11 o 
   2   0   8      386.44      354.27     11.41 o 
   3   0   8      312.86      324.66     10.83 o 
   4   0   8      116.22      116.42      6.70 o 
   5   0   8      123.80      138.12      7.89 o 
   6   0   8      133.44      137.10      8.38 o 
   7   0   8       30.39       29.90      4.93 o 
   8   0   8        0.03        1.22      4.84 o 
   9   0   8       25.32       29.56      6.19 o 
  10   0   8       11.12       15.34      4.90 o 
  11   0   8        0.19        0.51      4.35 o 
  -7   1   8       10.80       12.99      5.25 o 
  -6   1   8       19.84       28.32      5.77 o 
  -5   1   8       47.91       34.63      6.32 o 
  -4   1   8      330.44      323.20     13.44 o 
  -3   1   8      194.68      200.03      9.67 o 
  -2   1   8      319.87      304.64     11.20 o 
  -1   1   8       72.62       77.67      5.63 o 
   0   1   8       33.15       30.32      3.72 o 
   1   1   8      905.23      964.38     16.24 o 
   2   1   8      134.82      111.94      6.76 o 
   3   1   8      212.68      233.54      8.83 o 
   4   1   8       77.02       72.64      5.33 o 
   5   1   8       21.37       19.49      3.92 o 
   6   1   8      136.53      147.01      8.30 o 
   7   1   8       26.77       27.89      4.61 o 
   8   1   8        0.00        1.58      3.70 o 
   9   1   8       10.71       10.13      4.93 o 
  10   1   8       20.33        8.54      6.05 o 
  11   1   8        9.01        0.97      4.45 o 
  -8   2   8        5.49        8.62      4.95 o 
  -7   2   8        0.09        2.46      3.81 o 
  -6   2   8       36.12       52.45      6.34 o 
  -5   2   8       90.54       88.36      7.83 o 
  -4   2   8       60.87       59.85      7.11 o 
  -3   2   8      336.89      297.28     11.80 o 
  -2   2   8       46.03       47.15      5.04 o 
  -1   2   8       66.38       66.91      5.59 o 
   0   2   8       31.50       26.06      2.68 o 
   1   2   8      323.97      307.18      9.83 o 
   2   2   8      264.02      254.31      9.44 o 
   3   2   8      251.51      244.47      9.22 o 
   4   2   8        8.69        3.49      3.43 o 
   5   2   8      199.86      228.82      9.44 o 
   6   2   8      111.03      109.69      7.51 o 
   7   2   8       14.63        1.06      3.31 o 
   8   2   8       85.54       96.49      7.39 o 
   9   2   8        0.01        0.47      4.03 o 
  10   2   8       81.46       91.97      8.77 o 
  11   2   8       27.04       38.80      6.39 o 
  -8   3   8        1.53        1.02      5.03 o 
  -7   3   8       49.25       52.18      6.80 o 
  -6   3   8       13.59       23.56      4.99 o 
  -5   3   8       13.65       12.73      4.86 o 
  -4   3   8      191.69      195.78     10.35 o 
  -3   3   8       14.33       13.71      3.72 o 
  -2   3   8       21.66       21.89      3.98 o 
  -1   3   8        6.92        6.71      2.84 o 
   0   3   8        4.39        6.38      5.69 o 
   1   3   8       90.34       89.94      6.07 o 
   2   3   8     1488.65     1468.35     19.55 o 
   3   3   8       29.31       22.20      3.70 o 
   4   3   8       21.75       18.38      3.25 o 
   5   3   8       17.89       15.94      3.83 o 
   6   3   8       90.99       94.69      6.94 o 
   7   3   8       58.20       59.95      6.01 o 
   8   3   8       16.97       15.94      4.73 o 
   9   3   8        7.72       10.54      5.05 o 
  10   3   8       15.28       22.68      5.02 o 
  11   3   8        4.92        0.00      5.09 o 
  -8   4   8        5.64        6.08      4.27 o 
  -7   4   8        6.87       16.82      5.39 o 
  -6   4   8      105.14       99.18      8.67 o 
  -5   4   8      248.36      237.46     12.28 o 
  -4   4   8      219.37      222.15     11.35 o 
  -3   4   8      163.92      171.86      9.15 o 
  -2   4   8        0.07        1.55      2.82 o 
  -1   4   8        1.34        1.75      2.36 o 
   0   4   8      852.30      899.69     55.60 o 
   1   4   8        5.34        3.13      3.02 o 
   2   4   8     1675.66     1773.82     22.12 o 
   3   4   8      280.31      275.65      9.71 o 
   4   4   8        0.15        3.28      3.28 o 
   5   4   8        3.63        1.82      2.97 o 
   6   4   8       87.51      114.05      7.52 o 
   7   4   8       27.58       36.33      4.96 o 
   8   4   8        0.89        1.23      3.95 o 
   9   4   8        2.38        0.46      4.35 o 
  10   4   8        9.08        3.81      5.10 o 
  11   4   8        0.00        0.96      4.23 o 
  -8   5   8       14.70       24.89      4.69 o 
  -7   5   8        0.25        2.50      3.92 o 
  -6   5   8       39.30       34.27      7.66 o 
  -5   5   8      122.46      113.45      9.14 o 
  -4   5   8       27.02       30.70      5.20 o 
  -3   5   8      177.29      168.27      9.70 o 
  -2   5   8      130.75      132.45      7.80 o 
  -1   5   8       34.34       34.14      4.66 o 
   0   5   8       73.18       68.13      3.98 o 
   1   5   8        1.77        1.13      3.18 o 
   2   5   8       92.92      103.37      6.48 o 
   3   5   8       33.97       28.68      4.04 o 
   4   5   8        4.67        5.96      3.03 o 
   5   5   8       44.52       48.09      4.70 o 
   6   5   8       32.30       29.20      5.23 o 
   7   5   8       16.98       19.48      4.03 o 
   8   5   8        4.28        3.37      3.62 o 
   9   5   8        0.08        5.45      3.50 o 
  10   5   8        0.03        4.77      3.80 o 
  -7   6   8        2.52        1.04      5.12 o 
  -6   6   8        3.17        2.97      5.10 o 
  -5   6   8        7.18        3.20      5.29 o 
  -4   6   8      161.10      160.32      9.62 o 
  -3   6   8       16.94        9.38      4.58 o 
  -2   6   8      222.72      229.96     10.70 o 
  -1   6   8        0.06        7.62      2.54 o 
   0   6   8        0.45        1.03      2.16 o 
   1   6   8       10.98       11.16      3.23 o 
   2   6   8       39.43       50.61      5.10 o 
   3   6   8       18.74       15.07      3.45 o 
   4   6   8       19.55       15.07      3.82 o 
   5   6   8       32.72       29.33      4.59 o 
   6   6   8       45.79       47.17      5.82 o 
   7   6   8        1.63        0.80      4.10 o 
   8   6   8       23.86       24.30      5.23 o 
   9   6   8       12.26       15.68      4.87 o 
  10   6   8        9.51        3.77      5.28 o 
  -7   7   8        8.28        1.56      6.76 o 
  -6   7   8        7.61       10.20      5.20 o 
  -5   7   8      107.61      111.45      9.50 o 
  -4   7   8        5.56        9.95      4.66 o 
  -3   7   8        0.12        4.14      4.14 o 
  -2   7   8       16.92       16.43      4.29 o 
  -1   7   8      104.85      130.21      7.97 o 
   0   7   8       39.02       40.49      5.89 o 
   1   7   8        7.97        8.72      3.34 o 
   2   7   8        0.57        6.04      2.70 o 
   3   7   8        3.79        8.51      3.14 o 
   4   7   8       15.77       16.25      4.28 o 
   5   7   8       32.16       35.92      5.00 o 
   6   7   8        0.37        3.18      3.63 o 
   7   7   8       67.02       69.89      6.98 o 
   8   7   8       71.55       56.30      8.15 o 
   9   7   8        0.56        3.30      4.92 o 
  -6   8   8        7.11       12.06      4.44 o 
  -5   8   8       36.83       48.78      6.70 o 
  -4   8   8        2.50        1.44      5.53 o 
  -3   8   8       25.63       20.21      5.56 o 
  -2   8   8       22.97       31.12      4.95 o 
  -1   8   8        0.15        8.18      3.39 o 
   0   8   8       21.43       21.85      8.81 o 
   1   8   8       20.47       21.69      4.90 o 
   2   8   8       86.20       95.82      6.79 o 
   3   8   8       77.32       80.29      6.68 o 
   4   8   8       19.75       13.78      4.72 o 
   5   8   8        6.67        2.10      4.19 o 
   6   8   8       82.98       99.76      8.25 o 
   7   8   8        3.79        8.67      4.35 o 
   8   8   8        1.43        2.38      4.12 o 
  -6   9   8        0.55        4.62      4.62 o 
  -5   9   8       74.39       65.63      8.15 o 
  -4   9   8        2.62        3.61      5.25 o 
  -3   9   8        2.39        6.46      4.56 o 
  -2   9   8        1.32        4.32      4.43 o 
  -1   9   8       69.91       71.69      7.98 o 
   0   9   8        0.46        0.89      3.65 o 
   1   9   8      103.50      110.20      8.21 o 
   2   9   8       19.33       12.72      5.42 o 
   3   9   8       54.98       57.31      6.84 o 
   4   9   8       54.00       61.67      6.91 o 
   5   9   8        1.11        3.62      3.72 o 
   6   9   8        0.61        1.41      4.19 o 
   7   9   8        3.50        3.84      4.44 o 
  -5  10   8       19.47       12.48      6.07 o 
  -4  10   8       29.15       32.97      6.62 o 
  -3  10   8       50.48       55.82      7.76 o 
  -2  10   8      178.25      222.09     12.71 o 
  -1  10   8       53.57       43.21      8.09 o 
   0  10   8       29.33       33.15      4.52 o 
   1  10   8      157.06      151.05     10.30 o 
   2  10   8      134.09      129.49     10.23 o 
   3  10   8       14.99       17.92      5.47 o 
   4  10   8       53.18       49.99      6.67 o 
   5  10   8        1.49        5.32      4.40 o 
   6  10   8       28.82       31.19      5.80 o 
  -3  11   8       10.76        9.95      6.34 o 
  -2  11   8        0.30        0.00      4.47 o 
  -1  11   8        1.58        2.68      4.89 o 
   0  11   8        6.23        5.83      6.59 o 
   1  11   8       10.89       15.50      5.92 o 
   2  11   8       28.93       26.98      6.84 o 
   3  11   8       17.11       19.69      5.47 o 
   4  11   8        0.95        8.05      4.23 o 
   5  11   8        4.56       10.97      4.86 o 
   0  12   8        6.98        4.26     10.14 o 
   1  12   8       19.73       24.75      6.13 o 
  -1  -6   9        5.40        5.74      5.09 o 
   0  -6   9       12.29       18.84      5.93 o 
   1  -6   9       18.58       21.48      5.44 o 
   2  -6   9        2.01        2.54      4.64 o 
   3  -6   9       12.24       17.65      5.51 o 
   4  -6   9        8.08        7.05      4.98 o 
   5  -6   9        0.14        0.00      4.45 o 
   6  -6   9        5.84        9.15      5.12 o 
  -2  -5   9       29.90       43.35      6.88 o 
  -1  -5   9        4.26        8.96      4.03 o 
   0  -5   9       70.27       80.51     19.00 o 
   1  -5   9       29.91       30.16      5.94 o 
   2  -5   9       28.55       22.63      6.33 o 
   3  -5   9        3.19        5.33      4.11 o 
   4  -5   9       16.45       13.59      5.73 o 
   5  -5   9       15.12       20.15      5.60 o 
   6  -5   9       26.83       18.24      6.18 o 
   7  -5   9       15.97       10.22      6.77 o 
   8  -5   9        2.20        0.00      5.18 o 
  -4  -4   9       27.50       28.94      6.38 o 
  -3  -4   9        2.58        5.78      5.78 o 
  -2  -4   9       37.89       46.27      6.93 o 
  -1  -4   9       30.55       24.28      5.90 o 
   0  -4   9        0.92        3.64      5.43 o 
   1  -4   9       22.22       28.99      5.36 o 
   2  -4   9        2.01        0.46      4.60 o 
   3  -4   9       20.57       25.20      5.71 o 
   4  -4   9        0.12        0.44      4.22 o 
   5  -4   9       13.39       19.40      5.02 o 
   6  -4   9       12.05       12.11      5.35 o 
   7  -4   9       20.40       24.85      6.12 o 
   8  -4   9        0.25        4.05      4.34 o 
   9  -4   9       16.48        8.69      5.70 o 
  -5  -3   9        3.41        6.74      4.58 o 
  -4  -3   9       13.75       14.19      6.27 o 
  -3  -3   9        1.51        1.91      5.06 o 
  -2  -3   9        0.00        1.37      4.97 o 
  -1  -3   9       87.10       82.77      7.32 o 
   0  -3   9        7.19        9.39      3.88 o 
   1  -3   9       19.85       15.86      4.85 o 
   2  -3   9        1.84        3.03      4.08 o 
   3  -3   9       30.44       24.18      5.85 o 
   4  -3   9      130.65      126.09      8.81 o 
   5  -3   9        0.04        4.41      4.41 o 
   6  -3   9      255.89      252.38     13.35 o 
   7  -3   9       43.08       43.47      6.78 o 
   8  -3   9       41.48       50.58      7.22 o 
   9  -3   9       27.12       20.17      6.94 o 
  -5  -2   9       25.39       26.51      5.68 o 
  -4  -2   9        5.07       11.69      4.91 o 
  -3  -2   9      141.92      132.30      9.73 o 
  -2  -2   9       12.00        3.47      5.86 o 
  -1  -2   9       81.60       93.32      7.64 o 
   0  -2   9       20.27       29.67      3.28 o 
   1  -2   9       26.61       23.98      5.23 o 
   2  -2   9       14.71       15.53      4.13 o 
   3  -2   9       42.68       47.10      5.32 o 
   4  -2   9        2.39        2.28      3.61 o 
   5  -2   9       45.18       40.65      5.33 o 
   6  -2   9        1.66        3.34      3.45 o 
   7  -2   9        5.13       12.00      4.57 o 
   8  -2   9       16.09       12.72      5.83 o 
   9  -2   9       30.78       26.59      6.85 o 
  10  -2   9       19.15       23.75      5.36 o 
  -6  -1   9       12.78       12.85      4.55 o 
  -5  -1   9       28.07       21.81      7.20 o 
  -4  -1   9       43.20       49.00      6.89 o 
  -3  -1   9        7.16        8.30      5.37 o 
  -2  -1   9      125.44      114.09      8.62 o 
  -1  -1   9      115.70      111.91      8.36 o 
   0  -1   9       27.45       22.61      4.75 o 
   1  -1   9       74.50       82.90      6.64 o 
   2  -1   9        8.22       10.95      3.57 o 
   3  -1   9      114.11      123.18      8.12 o 
   4  -1   9      117.60      109.93      7.36 o 
   5  -1   9        4.23        2.19      4.11 o 
   6  -1   9       30.96       37.02      5.46 o 
   7  -1   9       34.32       32.74      6.41 o 
   8  -1   9       19.96       22.53      5.88 o 
   9  -1   9        6.56       10.06      5.17 o 
  10  -1   9        0.75        3.99      4.09 o 
  -6   0   9       15.07       20.68      5.64 o 
  -5   0   9       27.94       34.10      6.21 o 
  -4   0   9       89.43       91.39      9.05 o 
  -3   0   9      133.16      147.60      9.23 o 
  -2   0   9       25.11       30.75      5.18 o 
  -1   0   9       97.20       90.31      7.29 o 
   0   0   9       25.46       31.27      3.58 o 
   1   0   9       23.36       22.81      4.08 o 
   2   0   9       30.90       33.29      4.45 o 
   3   0   9        0.31        0.35      3.21 o 
   4   0   9       16.07       15.20      3.79 o 
   5   0   9       21.80       16.14      4.52 o 
   6   0   9        0.05        4.07      4.07 o 
   7   0   9       82.42       91.16      7.85 o 
   8   0   9        0.27        1.76      3.79 o 
   9   0   9       40.38       31.78      7.53 o 
  10   0   9       18.86       18.20      5.27 o 
  11   0   9        1.88        0.49      5.02 o 
  -7   1   9        1.36        4.61      4.61 o 
  -6   1   9        3.82        5.96      3.43 o 
  -5   1   9       14.93        7.46      5.34 o 
  -4   1   9       54.77       53.70      6.87 o 
  -3   1   9       17.11       21.10      4.98 o 
  -2   1   9       18.66       19.77      4.98 o 
  -1   1   9      282.96      286.49     10.95 o 
   0   1   9        1.82        0.16      2.33 o 
   1   1   9       24.45       25.04      3.88 o 
   2   1   9       29.54       32.07      4.23 o 
   3   1   9        1.08        0.28      2.95 o 
   4   1   9       44.52       41.45      5.10 o 
   5   1   9        0.01        2.28      3.10 o 
   6   1   9       18.15       15.20      4.15 o 
   7   1   9        5.77        3.12      4.09 o 
   8   1   9        0.27        5.11      3.62 o 
   9   1   9        7.33        7.79      4.31 o 
  10   1   9        0.87        5.34      5.49 o 
  11   1   9        2.86        9.48      4.28 o 
  -7   2   9        3.24        1.00      4.84 o 
  -6   2   9        1.47        4.39      4.09 o 
  -5   2   9        0.62        0.48      4.07 o 
  -4   2   9       16.75       17.39      4.83 o 
  -3   2   9       51.24       45.00      6.17 o 
  -2   2   9      113.59      119.93      7.77 o 
  -1   2   9       14.23        8.11      4.28 o 
   0   2   9       12.28        8.87      2.47 o 
   1   2   9       70.90       73.01      5.63 o 
   2   2   9       22.28       16.29      3.80 o 
   3   2   9       66.93       57.21      5.36 o 
   4   2   9       51.57       45.79      4.62 o 
   5   2   9       37.48       45.94      4.86 o 
   6   2   9        0.57        1.02      3.11 o 
   7   2   9       98.80      100.48      7.36 o 
   8   2   9        0.49        4.33      4.33 o 
   9   2   9       72.77       79.55      7.38 o 
  10   2   9        9.64       14.96      4.78 o 
  11   2   9        1.07        0.00      4.85 o 
  -7   3   9        0.00        1.53      4.21 o 
  -6   3   9        0.01       10.23      4.22 o 
  -5   3   9        6.49       10.97      4.90 o 
  -4   3   9        9.25        2.92      4.96 o 
  -3   3   9      264.00      263.48     12.12 o 
  -2   3   9        3.10        5.65      3.41 o 
  -1   3   9      191.78      175.59      8.78 o 
   0   3   9        4.41        2.60      3.39 o 
   1   3   9        3.58        2.31      3.41 o 
   2   3   9      130.97      133.38      7.51 o 
   3   3   9      124.75      119.25      7.44 o 
   4   3   9       10.75       10.93      3.64 o 
   5   3   9       11.17       14.80      3.23 o 
   6   3   9       76.72       84.56      7.07 o 
   7   3   9       18.98       22.54      5.08 o 
   8   3   9       44.10       51.93      5.87 o 
   9   3   9       27.27       39.56      5.82 o 
  10   3   9       67.00       68.99      8.25 o 
  11   3   9        1.89        1.96      4.58 o 
  -7   4   9        4.78        9.10      4.26 o 
  -6   4   9       45.95       41.55      7.27 o 
  -5   4   9        4.72        0.92      5.09 o 
  -4   4   9       17.96       17.86      5.83 o 
  -3   4   9      157.73      164.37      9.54 o 
  -2   4   9       13.01       12.12      4.43 o 
  -1   4   9        0.00        2.95      3.06 o 
   0   4   9        7.96        5.17      2.36 o 
   1   4   9      251.72      246.10      9.65 o 
   2   4   9      806.00      758.01     16.45 o 
   3   4   9        4.19       11.39      2.95 o 
   4   4   9        7.65        6.24      3.29 o 
   5   4   9       25.60       27.63      4.25 o 
   6   4   9        0.58        1.06      3.22 o 
   7   4   9       14.09       14.39      5.23 o 
   8   4   9       68.81       70.93      7.17 o 
   9   4   9       13.62       15.58      4.87 o 
  10   4   9        0.00        3.84      4.69 o 
  -7   5   9        8.64        8.15      4.96 o 
  -6   5   9      104.94      117.66      9.39 o 
  -5   5   9      108.32      103.98      8.90 o 
  -4   5   9        0.02        0.00      4.19 o 
  -3   5   9      194.94      197.14     10.78 o 
  -2   5   9        0.00        1.14      3.55 o 
  -1   5   9        7.28        9.63      4.09 o 
   0   5   9       59.04       56.19      3.67 o 
   1   5   9       11.91       11.17      3.39 o 
   2   5   9        5.31       11.41      3.92 o 
   3   5   9        2.05        1.24      3.50 o 
   4   5   9        0.67        0.64      2.92 o 
   5   5   9       52.46       52.47      5.46 o 
   6   5   9       18.73       16.24      4.63 o 
   7   5   9       72.81       70.10      6.59 o 
   8   5   9       33.81       37.77      5.87 o 
   9   5   9        0.12        0.93      3.66 o 
  10   5   9        1.49        6.26      3.74 o 
  -7   6   9        0.36        9.28      4.20 o 
  -6   6   9        2.93        0.00      5.70 o 
  -5   6   9        6.45        1.96      5.53 o 
  -4   6   9       30.13       37.08      5.31 o 
  -3   6   9        3.19        2.10      4.32 o 
  -2   6   9        0.24        1.19      4.15 o 
  -1   6   9      129.19      134.99      8.44 o 
   0   6   9       11.94       12.08      2.75 o 
   1   6   9       70.99       74.04      6.28 o 
   2   6   9        0.99        1.99      3.13 o 
   3   6   9      150.53      145.92      8.88 o 
   4   6   9       24.55       28.19      4.87 o 
   5   6   9       17.14       23.16      4.39 o 
   6   6   9       97.76       92.74      7.67 o 
   7   6   9       53.51       58.98      6.13 o 
   8   6   9       78.18       88.53      8.09 o 
   9   6   9       21.77        9.83      6.31 o 
  10   6   9        1.74        0.95      3.76 o 
  -6   7   9       36.43       36.08      6.35 o 
  -5   7   9        0.28        5.56      5.56 o 
  -4   7   9       33.55       42.98      6.44 o 
  -3   7   9       12.71       12.71      5.29 o 
  -2   7   9       51.12       59.30      6.84 o 
  -1   7   9       29.19       38.87      5.65 o 
   0   7   9      102.49      106.08      5.56 o 
   1   7   9        0.64        2.55      3.31 o 
   2   7   9      324.51      313.69     11.99 o 
   3   7   9       43.84       38.65      5.28 o 
   4   7   9      116.88      118.70      7.87 o 
   5   7   9       69.12       62.95      6.42 o 
   6   7   9        9.13        6.92      3.98 o 
   7   7   9        0.83        0.87      4.28 o 
   8   7   9        0.55        2.26      4.55 o 
   9   7   9        1.99        1.41      4.07 o 
  -6   8   9        2.20        2.13      4.85 o 
  -5   8   9       56.33       61.64      7.90 o 
  -4   8   9       64.15       60.48      7.58 o 
  -3   8   9        0.22        0.97      3.79 o 
  -2   8   9       35.58       38.05      5.93 o 
  -1   8   9       75.76       70.72      6.67 o 
   0   8   9        1.00        3.46      2.95 o 
   1   8   9        6.68       12.79      3.98 o 
   2   8   9        1.40        3.15      3.51 o 
   3   8   9        9.21        8.29      4.02 o 
   4   8   9      115.47      110.76      8.29 o 
   5   8   9       11.77        4.18      4.88 o 
   6   8   9        1.05        2.60      4.27 o 
   7   8   9       85.14       75.25      8.22 o 
   8   8   9       80.15       79.33      8.24 o 
  -5   9   9       37.42       35.16      7.33 o 
  -4   9   9        0.58        1.08      5.44 o 
  -3   9   9        3.00        2.06      5.57 o 
  -2   9   9        2.35        4.45      5.08 o 
  -1   9   9       30.11       26.14      6.31 o 
   0   9   9       37.61       37.79      8.45 o 
   1   9   9        0.01        2.24      4.35 o 
   2   9   9        8.47        9.15      4.58 o 
   3   9   9       37.21       39.17      5.92 o 
   4   9   9       45.81       37.07      4.41 o 
   5   9   9        6.95        4.50      3.96 o 
   6   9   9       19.50       22.32      5.83 o 
   7   9   9       67.99       75.52      7.78 o 
  -4  10   9        1.81        4.93      5.43 o 
  -3  10   9        1.66        7.57      5.85 o 
  -2  10   9       17.06       17.48      5.88 o 
  -1  10   9      121.93      145.59     10.72 o 
   0  10   9        5.86        1.46      4.24 o 
   1  10   9       51.92       63.63      8.05 o 
   2  10   9        3.15        1.41      4.60 o 
   3  10   9        1.76        0.47      5.45 o 
   4  10   9        1.40        3.36      3.85 o 
   5  10   9        6.90        6.23      4.90 o 
   6  10   9        6.43       11.63      4.75 o 
  -3  11   9        4.63        4.48      5.73 o 
  -2  11   9       24.84       24.90      6.14 o 
  -1  11   9       15.42       19.57      5.97 o 
   0  11   9        2.84        5.38      3.47 o 
   1  11   9       33.72       34.82      6.76 o 
   2  11   9        0.01        5.62      4.67 o 
   3  11   9      111.68      120.92      9.47 o 
   4  11   9       78.96       80.91      7.92 o 
   2  -6  10        3.42        1.48      4.48 o 
   3  -6  10        3.79        7.25      4.56 o 
   4  -6  10       13.70       17.40      6.03 o 
  -1  -5  10        7.75       13.66      4.89 o 
   0  -5  10        1.40        5.14     11.70 o 
   1  -5  10       42.84       47.49      7.14 o 
   2  -5  10       31.22       32.37      6.67 o 
   3  -5  10        5.87        4.44      5.56 o 
   4  -5  10       25.33       27.33      6.31 o 
   5  -5  10       30.40       26.05      6.89 o 
   6  -5  10        8.11       13.82      5.26 o 
   7  -5  10        3.87        0.52      5.13 o 
  -2  -4  10       19.54       27.32      5.96 o 
  -1  -4  10        6.44        8.94      4.52 o 
   0  -4  10        2.10        0.94      4.39 o 
   1  -4  10        4.68        5.07      5.07 o 
   2  -4  10       43.43       43.22      7.40 o 
   3  -4  10        9.46        4.18      5.63 o 
   4  -4  10        3.22        3.91      4.87 o 
   5  -4  10       46.93       52.13      6.86 o 
   6  -4  10       59.27       53.46      8.10 o 
   7  -4  10        3.40        1.03      4.69 o 
   8  -4  10        1.19        6.79      4.96 o 
  -4  -3  10       23.40       17.01      6.01 o 
  -3  -3  10      100.28       92.77      9.50 o 
  -2  -3  10        0.29        0.50      4.63 o 
  -1  -3  10       14.12       13.87      5.95 o 
   0  -3  10        6.33        4.03      3.16 o 
   1  -3  10       42.14       43.85      6.92 o 
   2  -3  10        8.59        5.29      5.29 o 
   3  -3  10      123.06      130.88      9.92 o 
   4  -3  10        0.21        2.77      4.50 o 
   5  -3  10      128.92      115.40      9.54 o 
   6  -3  10       55.65       62.10      7.43 o 
   7  -3  10        2.27        1.48      5.57 o 
   8  -3  10       11.94        4.62      4.93 o 
   9  -3  10       24.24       25.79      6.22 o 
  -4  -2  10        9.49        0.48      5.29 o 
  -3  -2  10        1.80        0.00      5.14 o 
  -2  -2  10        0.21        1.92      4.99 o 
  -1  -2  10        9.72       15.09      4.92 o 
   0  -2  10        3.45        2.98      4.01 o 
   1  -2  10       37.13       32.68      5.39 o 
   2  -2  10      111.11      121.16      8.88 o 
   3  -2  10       19.04       19.12      5.57 o 
   4  -2  10        3.53       10.38      4.99 o 
   5  -2  10       12.72       11.76      4.69 o 
   6  -2  10        0.72        2.30      4.27 o 
   7  -2  10       11.40       13.33      5.56 o 
   8  -2  10        0.81        4.97      4.13 o 
   9  -2  10       20.42       14.27      6.05 o 
  -5  -1  10        8.62       11.78      4.81 o 
  -4  -1  10        4.79        3.98      4.74 o 
  -3  -1  10       11.22       13.72      4.29 o 
  -2  -1  10       47.38       56.43      6.71 o 
  -1  -1  10        0.00        3.91      3.91 o 
   0  -1  10       17.39       12.04      3.34 o 
   1  -1  10        3.86        4.83      3.52 o 
   2  -1  10        1.37        0.41      3.30 o 
   3  -1  10       12.05        8.58      4.52 o 
   4  -1  10        5.65        0.80      4.28 o 
   5  -1  10        5.30        1.23      3.55 o 
   6  -1  10        0.05        2.58      3.46 o 
   7  -1  10       21.18       16.32      5.12 o 
   8  -1  10       16.49        9.56      5.89 o 
   9  -1  10        0.09        5.14      5.14 o 
  10  -1  10       10.42        3.55      5.54 o 
  -6   0  10        0.15        2.07      4.65 o 
  -5   0  10        1.15        3.53      5.92 o 
  -4   0  10       13.94       17.38      5.28 o 
  -3   0  10        1.72        1.36      4.93 o 
  -2   0  10        3.22        4.77      4.22 o 
  -1   0  10       19.95       12.20      5.06 o 
   0   0  10      202.96      183.76      7.26 o 
   1   0  10        1.27        5.20      2.95 o 
   2   0  10      131.67      131.73      8.68 o 
   3   0  10        1.99        6.80      3.90 o 
   4   0  10      132.54      138.92      9.11 o 
   5   0  10        8.35        7.35      5.45 o 
   6   0  10       12.15        6.11      4.84 o 
   7   0  10       22.31       17.37      5.17 o 
   8   0  10       61.39       70.79      8.06 o 
   9   0  10       13.27        1.44      6.17 o 
  10   0  10       17.88       15.14      5.95 o 
  -6   1  10        2.44        0.00      5.13 o 
  -5   1  10       67.86       81.17      8.09 o 
  -4   1  10       18.97       13.64      5.97 o 
  -3   1  10       89.93       98.78      8.05 o 
  -2   1  10       22.74       28.08      4.97 o 
  -1   1  10       13.66       11.60      5.63 o 
   0   1  10       13.68        8.63      2.90 o 
   1   1  10       28.49       27.36      4.56 o 
   2   1  10       76.25       86.91      6.49 o 
   3   1  10      416.22      426.63     14.05 o 
   4   1  10       56.02       66.74      5.95 o 
   5   1  10      201.66      216.92     10.92 o 
   6   1  10       23.09       28.57      4.49 o 
   7   1  10       11.29       10.92      4.84 o 
   8   1  10       43.37       36.12      7.00 o 
   9   1  10       10.21       18.25      4.91 o 
  10   1  10       10.55        8.01      5.17 o 
  -6   2  10        9.00        8.62      4.45 o 
  -5   2  10       34.11       30.28      6.67 o 
  -4   2  10       24.27       40.57      5.60 o 
  -3   2  10       20.91       23.27      5.10 o 
  -2   2  10       39.26       38.12      5.89 o 
  -1   2  10       23.44       34.37      4.78 o 
   0   2  10       31.58       34.49      4.56 o 
   1   2  10       50.82       39.87      4.94 o 
   2   2  10        0.57        1.01      3.33 o 
   3   2  10      253.76      255.32     11.10 o 
   4   2  10      188.25      194.47      9.35 o 
   5   2  10      129.70      135.11      8.44 o 
   6   2  10       38.31       39.04      5.67 o 
   7   2  10        0.24        6.59      3.45 o 
   8   2  10       20.34       16.00      5.20 o 
   9   2  10        1.56        1.44      4.43 o 
  10   2  10       53.36       39.67      8.27 o 
  -6   3  10        6.40       13.62      5.29 o 
  -5   3  10        0.64        4.85      4.85 o 
  -4   3  10        0.16        1.84      4.51 o 
  -3   3  10        5.18       10.69      4.24 o 
  -2   3  10       45.91       50.75      5.85 o 
  -1   3  10        6.34        2.20      3.83 o 
   0   3  10        4.57        2.16      2.38 o 
   1   3  10       40.40       43.65      5.03 o 
   2   3  10      536.03      520.63     14.67 o 
   3   3  10       18.09       20.36      4.36 o 
   4   3  10      373.48      387.89     12.90 o 
   5   3  10        0.33        5.74      3.66 o 
   6   3  10        8.51        7.62      4.00 o 
   7   3  10        2.27        1.23      3.80 o 
   8   3  10        0.30        0.90      4.26 o 
   9   3  10       23.32       13.70      6.42 o 
  10   3  10        2.43        1.48      5.48 o 
  -6   4  10        0.03        5.36      5.36 o 
  -5   4  10       51.82       50.26      7.30 o 
  -4   4  10       28.25       25.38      6.29 o 
  -3   4  10       17.91       17.25      5.16 o 
  -2   4  10       76.26       89.66      7.58 o 
  -1   4  10        2.00        4.86      3.67 o 
   0   4  10      123.65      112.44      5.52 o 
   1   4  10        0.42        1.67      3.57 o 
   2   4  10       62.60       51.91      6.28 o 
   3   4  10      486.66      502.77     14.53 o 
   4   4  10        3.36       11.04      3.39 o 
   5   4  10      275.15      267.26     11.67 o 
   6   4  10        0.20        5.03      3.79 o 
   7   4  10       13.01       11.15      4.81 o 
   8   4  10       25.58       29.86      5.91 o 
   9   4  10        3.40        7.10      4.70 o 
  10   4  10       23.28       20.16      6.02 o 
  -6   5  10        9.45        1.03      5.61 o 
  -5   5  10       23.49       26.29      7.64 o 
  -4   5  10       34.51       35.80      6.26 o 
  -3   5  10       82.49       82.18      7.89 o 
  -2   5  10       22.62       26.83      5.34 o 
  -1   5  10      129.45      146.72      8.56 o 
   0   5  10       79.23       67.93      6.61 o 
   1   5  10       14.08        1.72      4.45 o 
   2   5  10       98.96      110.73      7.89 o 
   3   5  10       49.45       50.19      5.85 o 
   4   5  10       12.48       12.08      4.05 o 
   5   5  10       87.80       90.97      6.88 o 
   6   5  10        7.82        6.68      4.21 o 
   7   5  10       49.20       51.05      6.70 o 
   8   5  10        0.03        6.33      3.55 o 
   9   5  10        0.15        3.79      4.32 o 
  10   5  10        0.05        2.95      4.80 o 
  -6   6  10       18.79       13.98      5.47 o 
  -5   6  10        0.13        2.05      4.42 o 
  -4   6  10       16.00       21.44      5.73 o 
  -3   6  10        4.57        0.90      4.30 o 
  -2   6  10      102.14      121.79      8.86 o 
  -1   6  10        8.07       10.54      4.49 o 
   0   6  10      103.58      102.99      5.77 o 
   1   6  10      120.54      113.98      7.94 o 
   2   6  10        1.35        3.88      3.88 o 
   3   6  10      207.75      229.41     10.62 o 
   4   6  10        0.70        2.97      4.15 o 
   5   6  10       52.48       52.18      5.86 o 
   6   6  10        6.88        7.73      4.37 o 
   7   6  10        2.43        0.46      4.39 o 
   8   6  10       38.67       46.28      6.32 o 
   9   6  10        3.16        3.35      4.24 o 
  -6   7  10        1.66        2.13      4.92 o 
  -5   7  10        0.78        4.18      5.22 o 
  -4   7  10        5.03        3.58      5.28 o 
  -3   7  10        0.81        1.92      3.68 o 
  -2   7  10       45.88       57.21      6.69 o 
  -1   7  10       83.50       91.97      7.47 o 
   0   7  10        0.01        3.27      3.30 o 
   1   7  10       32.92       30.72      5.35 o 
   2   7  10      134.69      117.23      8.27 o 
   3   7  10       80.71       88.14      7.20 o 
   4   7  10       77.67       70.85      6.91 o 
   5   7  10       56.95       56.62      6.37 o 
   6   7  10       33.69       27.92      6.29 o 
   7   7  10       68.19       81.75      7.34 o 
   8   7  10       11.63       19.97      5.47 o 
   9   7  10       63.69       59.40      7.81 o 
  -5   8  10        0.19        5.43      5.43 o 
  -4   8  10       31.61       21.20      6.03 o 
  -3   8  10       21.54       14.82      6.12 o 
  -2   8  10        1.05        1.47      4.54 o 
  -1   8  10        0.82        1.41      4.46 o 
   0   8  10        0.46        0.87      4.18 o 
   1   8  10       11.55        3.81      4.67 o 
   2   8  10       63.39       81.15      7.05 o 
   3   8  10      110.24      109.67      7.75 o 
   4   8  10       86.45       83.52      7.82 o 
   5   8  10       15.92       11.87      4.93 o 
   6   8  10       13.52       12.29      5.47 o 
   7   8  10       10.52       20.94      4.96 o 
   8   8  10       19.08        9.31      5.53 o 
  -4   9  10        2.79        5.46      4.94 o 
  -3   9  10       11.67       17.13      5.58 o 
  -2   9  10        7.64       19.63      4.63 o 
  -1   9  10       10.92        8.43      4.98 o 
   0   9  10        9.24       10.48      3.78 o 
   1   9  10       10.78        3.67      4.11 o 
   2   9  10       80.84       84.44      7.15 o 
   3   9  10       16.78       18.27      5.53 o 
   4   9  10        0.82        2.69      4.23 o 
   5   9  10       21.25       20.01      5.26 o 
   6   9  10        6.80       12.54      4.33 o 
   7   9  10        0.49        5.18      4.43 o 
  -3  10  10       18.10       11.62      5.66 o 
  -2  10  10        0.33        2.16      5.22 o 
  -1  10  10       84.15       82.33      8.48 o 
   0  10  10       61.73       60.52      7.16 o 
   1  10  10        1.32        2.96      4.71 o 
   2  10  10       37.50       32.48      6.33 o 
   3  10  10        3.24        6.23      5.39 o 
   4  10  10       69.88       53.47      8.25 o 
   5  10  10       10.35       12.93      5.19 o 
   6  10  10        1.90        3.35      3.88 o 
  -2  11  10       31.70       32.34      6.32 o 
  -1  11  10       47.22       33.50      7.98 o 
   0  11  10       25.45       24.47      4.43 o 
   1  11  10       34.32       35.63      6.71 o 
   2  11  10       12.74       12.82      5.80 o 
   3  11  10       30.68       34.20      6.78 o 
   4  11  10        4.35        3.00      5.18 o 
   2  -5  11        7.06        8.65      5.41 o 
   3  -5  11        0.65        2.89      5.84 o 
   4  -5  11       42.86       36.81      7.49 o 
   5  -5  11        3.88        4.80      5.14 o 
  -1  -4  11        8.30       10.66      4.20 o 
   0  -4  11        7.44        2.35      3.37 o 
   1  -4  11       20.26       25.04      6.13 o 
   2  -4  11       17.07       20.85      5.93 o 
   3  -4  11        0.35        2.24      5.31 o 
   4  -4  11       25.16       20.49      6.52 o 
   5  -4  11       19.49       20.81      6.68 o 
   6  -4  11        0.17        2.12      4.39 o 
   7  -4  11        0.13        3.21      5.06 o 
  -2  -3  11       19.91       23.94      5.96 o 
  -1  -3  11        7.00        8.60      5.11 o 
   0  -3  11        0.01        2.27      3.08 o 
   1  -3  11        2.92        3.53      4.34 o 
   2  -3  11       72.51       60.88      8.28 o 
   3  -3  11        0.40        1.04      4.51 o 
   4  -3  11       57.74       61.07      8.16 o 
   5  -3  11        0.89        5.02      4.53 o 
   6  -3  11        7.87        8.69      5.58 o 
   7  -3  11       19.51       19.35      6.41 o 
   8  -3  11       11.27       17.91      4.93 o 
  -3  -2  11       11.13        0.53      5.73 o 
  -2  -2  11       11.38       11.04      4.35 o 
  -1  -2  11        4.34        4.91      4.44 o 
   0  -2  11        6.47        6.27      3.41 o 
   1  -2  11        0.92        2.91      4.70 o 
   2  -2  11       38.00       28.82      5.78 o 
   3  -2  11       29.58       23.51      5.87 o 
   4  -2  11       15.32       10.62      5.65 o 
   5  -2  11        0.57        1.42      4.63 o 
   6  -2  11       33.27       50.43      6.49 o 
   7  -2  11        0.71        2.02      5.03 o 
   8  -2  11        1.96       11.92      3.98 o 
   9  -2  11        0.13        3.11      4.97 o 
  -4  -1  11        7.63       11.25      5.28 o 
  -3  -1  11       13.67       10.05      5.25 o 
  -2  -1  11       19.57       27.27      4.96 o 
  -1  -1  11        0.25        4.53      4.53 o 
   0  -1  11       16.95       18.11      6.42 o 
   1  -1  11        9.66        5.83      4.59 o 
   2  -1  11       48.44       59.28      7.04 o 
   3  -1  11       23.86       14.56      5.17 o 
   4  -1  11        0.31        5.25      5.25 o 
   5  -1  11      220.58      206.38     12.21 o 
   6  -1  11       16.79       19.62      5.11 o 
   7  -1  11        4.62       11.66      4.31 o 
   8  -1  11       68.59       67.10      8.10 o 
   9  -1  11       46.18       56.25      7.38 o 
  -5   0  11        0.03        5.30      5.30 o 
  -4   0  11       46.52       51.00      7.29 o 
  -3   0  11       29.30       23.48      5.90 o 
  -2   0  11        2.77        0.00      4.76 o 
  -1   0  11       18.92       23.10      5.61 o 
   0   0  11        1.20        2.18      4.54 o 
   1   0  11        7.03        1.71      4.48 o 
   2   0  11       10.42       13.44      3.75 o 
   3   0  11        0.26        4.26      4.49 o 
   4   0  11      245.06      280.34     12.70 o 
   5   0  11       14.01       19.90      4.57 o 
   6   0  11       14.65       10.74      5.99 o 
   7   0  11        0.13        7.95      4.15 o 
   8   0  11        1.03        5.78      5.78 o 
   9   0  11        3.52        5.17      5.17 o 
  10   0  11       23.84       19.02      6.44 o 
  -5   1  11       55.85       62.14      8.31 o 
  -4   1  11       78.06       61.71      8.41 o 
  -3   1  11        6.67        3.35      5.87 o 
  -2   1  11      122.11      122.73      9.52 o 
  -1   1  11      197.60      182.49     10.54 o 
   0   1  11        0.00        2.92      2.92 o 
   1   1  11      220.82      210.01     11.19 o 
   2   1  11       50.65       47.76      6.49 o 
   3   1  11        3.90        8.85      4.23 o 
   4   1  11      355.16      320.89     13.69 o 
   5   1  11       35.64       40.17      6.03 o 
   6   1  11      295.61      294.84     13.57 o 
   7   1  11       49.56       41.35      7.04 o 
   8   1  11        8.94        0.96      5.33 o 
   9   1  11        4.95        8.53      4.55 o 
  10   1  11       28.01       35.80      6.58 o 
  -5   2  11        1.70        4.54      5.03 o 
  -4   2  11        3.10        1.45      4.57 o 
  -3   2  11       25.98       25.34      5.74 o 
  -2   2  11        1.01        0.89      4.83 o 
  -1   2  11       49.56       59.50      6.48 o 
   0   2  11        3.26        4.09      2.64 o 
   1   2  11      195.69      187.46     10.27 o 
   2   2  11        6.12        3.09      4.00 o 
   3   2  11       39.67       32.31      5.89 o 
   4   2  11        2.39        0.80      4.36 o 
   5   2  11       73.77       70.33      6.26 o 
   6   2  11        6.86       12.18      4.08 o 
   7   2  11        1.77        2.24      4.34 o 
   8   2  11       16.47       20.77      6.16 o 
   9   2  11        1.95        5.46      5.25 o 
  10   2  11        1.78        5.06      5.88 o 
  -5   3  11        5.86        5.07      5.76 o 
  -4   3  11       12.37       16.64      5.16 o 
  -3   3  11        0.82        1.42      3.73 o 
  -2   3  11      104.81      100.50      8.23 o 
  -1   3  11       31.74       41.18      5.83 o 
   0   3  11        8.49       10.75      3.28 o 
   1   3  11      287.26      306.21     12.79 o 
   2   3  11      685.23      722.11     18.30 o 
   3   3  11       89.87       92.21      8.03 o 
   4   3  11       23.45       26.06      6.06 o 
   5   3  11        4.60        3.99      4.48 o 
   6   3  11        4.43        7.93      3.99 o 
   7   3  11       39.83       57.73      6.46 o 
   8   3  11       25.38       24.32      5.69 o 
   9   3  11       26.01       32.46      6.93 o 
  10   3  11       16.35       25.78      6.11 o 
  -6   4  11       32.50       24.50      6.60 o 
  -5   4  11        6.75        7.61      5.06 o 
  -4   4  11        2.96        5.31      5.31 o 
  -3   4  11        2.25        2.37      4.92 o 
  -2   4  11        2.15        5.75      3.78 o 
  -1   4  11       30.85       38.52      5.45 o 
   0   4  11       81.58       78.82     12.72 o 
   1   4  11        3.31       12.21      4.01 o 
   2   4  11      119.14      136.63      8.27 o 
   3   4  11      570.68      525.47     16.20 o 
   4   4  11       78.86       78.82      7.35 o 
   5   4  11      113.25      120.46      8.41 o 
   6   4  11       47.49       56.62      6.91 o 
   7   4  11       43.06       46.76      6.11 o 
   8   4  11        6.73        4.66      5.22 o 
   9   4  11        9.37        1.00      4.91 o 
  10   4  11       15.85       16.54      6.06 o 
  -5   5  11       10.31        4.12      5.38 o 
  -4   5  11        2.46        2.50      5.18 o 
  -3   5  11       39.27       41.07      6.32 o 
  -2   5  11       85.56       75.65      7.94 o 
  -1   5  11        4.70        3.42      4.00 o 
   0   5  11       12.55        7.72      3.43 o 
   1   5  11      285.09      322.94     12.97 o 
   2   5  11        1.49        1.56      4.74 o 
   3   5  11      507.80      529.51     16.34 o 
   4   5  11       14.92       16.35      4.96 o 
   5   5  11       13.35       24.56      4.62 o 
   6   5  11       38.42       41.35      6.14 o 
   7   5  11       12.47        5.35      4.73 o 
   8   5  11       33.79       27.73      6.31 o 
   9   5  11        2.19       13.71      4.91 o 
  10   5  11        1.42       10.90      3.78 o 
  -5   6  11       13.44       14.09      5.52 o 
  -4   6  11        4.76        9.20      5.18 o 
  -3   6  11       16.16       10.85      5.23 o 
  -2   6  11       16.40       15.98      5.57 o 
  -1   6  11       89.50       72.99      8.11 o 
   0   6  11      122.88      117.49      6.57 o 
   1   6  11        0.47        2.47      4.22 o 
   2   6  11      119.66      130.59      8.29 o 
   3   6  11      535.70      520.96     16.21 o 
   4   6  11        0.29        2.40      4.18 o 
   5   6  11      291.89      296.87     13.26 o 
   6   6  11        7.18        8.63      5.31 o 
   7   6  11       23.98       18.12      5.40 o 
   8   6  11       43.72       34.06      6.57 o 
   9   6  11        2.77        7.32      4.84 o 
  -5   7  11       24.48       29.83      6.44 o 
  -4   7  11        0.32        1.07      5.11 o 
  -3   7  11        5.73        3.55      4.38 o 
  -2   7  11       76.28       54.94      8.11 o 
  -1   7  11        5.44       10.78      4.96 o 
   0   7  11      228.75      237.94      8.44 o 
   1   7  11        4.19        2.56      3.62 o 
   2   7  11        8.08       11.28      4.30 o 
   3   7  11       61.07       61.32      6.73 o 
   4   7  11       49.57       46.75      6.69 o 
   5   7  11       85.02       76.93      7.83 o 
   6   7  11       10.23        4.00      4.89 o 
   7   7  11        4.17        2.76      4.89 o 
   8   7  11        3.80        1.43      4.87 o 
   9   7  11        0.00        2.90      4.24 o 
  -4   8  11       10.94        6.53      5.80 o 
  -3   8  11       27.21       25.61      6.41 o 
  -2   8  11        7.82        6.68      5.05 o 
  -1   8  11        8.13       13.81      4.62 o 
   0   8  11       59.69       55.45      5.24 o 
   1   8  11       46.10       40.76      5.96 o 
   2   8  11       12.44       16.32      4.48 o 
   3   8  11        0.11        1.30      4.05 o 
   4   8  11        3.79        1.71      3.94 o 
   5   8  11       35.40       28.24      6.43 o 
   6   8  11       23.22       23.51      5.81 o 
   7   8  11        5.64       10.19      3.89 o 
   8   8  11       11.32        6.56      5.05 o 
  -4   9  11        0.10        1.67      5.00 o 
  -3   9  11        0.08        8.84      3.20 o 
  -2   9  11       28.08       17.17      6.35 o 
  -1   9  11       25.83       31.57      6.38 o 
   0   9  11        0.37        1.28      3.32 o 
   1   9  11       20.27       23.90      6.02 o 
   2   9  11       74.14       87.72      7.66 o 
   3   9  11       14.10       15.04      5.31 o 
   4   9  11       45.23       31.31      6.03 o 
   5   9  11        0.68        3.20      4.22 o 
   6   9  11        0.95        3.69      3.65 o 
   7   9  11       11.37       15.85      4.23 o 
  -3  10  11        0.07        0.55      4.99 o 
  -2  10  11       22.02       21.01      5.65 o 
  -1  10  11       19.02       15.09      6.84 o 
   0  10  11       72.96       68.64      8.62 o 
   1  10  11       27.13       33.44      6.20 o 
   2  10  11        4.65        3.46      5.03 o 
   3  10  11        0.08        4.87      4.87 o 
   4  10  11       14.80       24.40      4.78 o 
   5  10  11       15.88       16.20      5.03 o 
   6  10  11       19.34       12.33      5.11 o 
  -1  11  11       10.19       11.58      5.51 o 
   0  11  11       40.44       54.80     13.51 o 
   1  11  11        0.59        7.89      4.75 o 
   2  11  11        3.97        7.19      4.91 o 
   3  11  11        0.13        1.01      4.00 o 
   2  -4  12        6.14       12.56      6.09 o 
   3  -4  12        2.60        3.42      4.62 o 
   4  -4  12       10.51        9.94      5.60 o 
   5  -4  12       10.61        4.78      6.30 o 
   0  -3  12        0.08        5.06      2.92 o 
   1  -3  12        3.22        8.99      4.81 o 
   2  -3  12       11.33       14.54      5.35 o 
   3  -3  12        0.28        5.50      5.01 o 
   4  -3  12        1.65        1.62      5.56 o 
   5  -3  12        7.27        5.16      5.16 o 
   6  -3  12       11.99        7.43      6.67 o 
   7  -3  12        0.01        1.07      5.30 o 
  -2  -2  12        0.01        2.07      4.03 o 
  -1  -2  12        1.43        8.23      4.12 o 
   0  -2  12        7.27        4.10      3.18 o 
   1  -2  12       55.79       68.86      7.91 o 
   2  -2  12       21.66       10.89      6.64 o 
   3  -2  12        0.32        5.06      5.06 o 
   4  -2  12       66.90       60.84      8.36 o 
   5  -2  12        6.93       25.31      5.41 o 
   6  -2  12       17.07       29.09      5.31 o 
   7  -2  12       13.83       13.20      5.53 o 
   8  -2  12        6.26       11.18      4.59 o 
  -3  -1  12        1.39       10.23      4.39 o 
  -2  -1  12        3.83        3.09      4.82 o 
  -1  -1  12        7.16        4.01      4.53 o 
   0  -1  12       13.52       14.61      4.00 o 
   1  -1  12       11.95        6.42      4.53 o 
   2  -1  12       17.81       15.77      6.33 o 
   3  -1  12        4.65        0.52      4.61 o 
   4  -1  12        2.37       14.47      4.57 o 
   5  -1  12       33.02       41.24      6.67 o 
   6  -1  12       19.13       14.58      4.93 o 
   7  -1  12       35.86       31.43      6.23 o 
   8  -1  12        5.05        7.87      4.37 o 
   9  -1  12        1.58        2.10      4.52 o 
  -3   0  12        2.86        7.65      4.41 o 
  -2   0  12        7.90        5.53      4.39 o 
  -1   0  12       25.33       24.53      5.70 o 
   0   0  12       40.71       36.13      5.30 o 
   1   0  12       52.64       40.91      7.03 o 
   2   0  12        1.97        2.35      4.63 o 
   3   0  12        4.40        8.04      4.56 o 
   4   0  12       24.60       22.25      5.52 o 
   5   0  12       37.85       29.55      6.64 o 
   6   0  12       82.16       89.90      9.41 o 
   7   0  12        1.74        0.48      4.40 o 
   8   0  12       14.85        8.26      6.04 o 
   9   0  12       23.23       23.09      7.31 o 
  -4   1  12        8.04        1.52      5.51 o 
  -3   1  12        1.20        6.03      4.92 o 
  -2   1  12        4.03        4.41      4.57 o 
  -1   1  12        7.15        3.34      6.75 o 
   0   1  12        2.85        1.58      3.27 o 
   1   1  12        1.06        3.62      4.87 o 
   2   1  12       43.28       41.05      5.73 o 
   3   1  12        2.72        1.78      4.85 o 
   4   1  12        2.66        5.44      5.44 o 
   5   1  12       25.03       38.01      5.47 o 
   6   1  12       20.02       24.02      5.59 o 
   7   1  12       11.03       15.12      5.36 o 
   8   1  12       44.77       36.98      7.24 o 
   9   1  12        0.18        8.84      3.80 o 
  -4   2  12        6.17       18.87      5.03 o 
  -3   2  12       61.56       64.44      7.58 o 
  -2   2  12       16.20       22.24      5.52 o 
  -1   2  12       32.70       31.23      6.06 o 
   0   2  12       16.35       15.64      6.51 o 
   1   2  12       25.90       22.73      5.39 o 
   2   2  12        4.26        4.28      4.06 o 
   3   2  12        6.05        4.76      4.35 o 
   4   2  12      107.59      107.50      8.65 o 
   5   2  12        8.42        7.12      4.32 o 
   6   2  12        6.40        4.15      4.86 o 
   7   2  12        0.98        0.00      4.66 o 
   8   2  12        0.02        1.47      3.78 o 
   9   2  12       17.95       15.92      5.51 o 
  -5   3  12       10.07       17.36      4.97 o 
  -4   3  12        7.59        8.18      4.94 o 
  -3   3  12       15.78       12.93      5.07 o 
  -2   3  12        1.09        5.76      4.72 o 
  -1   3  12      159.28      145.27     10.03 o 
   0   3  12      145.64      152.54      6.95 o 
   1   3  12       70.58       77.22      7.21 o 
   2   3  12      194.06      208.72     11.09 o 
   3   3  12      182.42      173.79     10.56 o 
   4   3  12      108.49      113.56      8.67 o 
   5   3  12      176.21      173.69     11.34 o 
   6   3  12       32.25       30.21      6.23 o 
   7   3  12       40.75       57.08      7.04 o 
   8   3  12       22.82       23.15      5.79 o 
   9   3  12        0.36        1.00      4.57 o 
  -5   4  12        8.94        8.24      4.99 o 
  -4   4  12        9.41       16.42      5.91 o 
  -3   4  12       26.51       37.49      5.66 o 
  -2   4  12       56.72       49.19      7.58 o 
  -1   4  12        6.59        1.41      4.74 o 
   0   4  12      199.02      186.49      8.00 o 
   1   4  12        3.71        0.85      4.37 o 
   2   4  12        4.09        0.00      4.92 o 
   3   4  12        6.98        6.29      4.60 o 
   4   4  12       56.25       53.17      7.84 o 
   5   4  12      425.18      440.71     15.95 o 
   6   4  12        7.21       10.80      5.94 o 
   7   4  12      199.94      211.16     12.00 o 
   8   4  12       22.07       21.54      6.92 o 
   9   4  12       10.25       10.63      5.02 o 
  -5   5  12       18.96       14.52      5.62 o 
  -4   5  12        0.52        2.59      4.73 o 
  -3   5  12        0.78        5.06      4.24 o 
  -2   5  12       19.58       22.05      5.96 o 
  -1   5  12        6.46        7.99      4.59 o 
   0   5  12        8.78       11.88      3.42 o 
   1   5  12       13.61       18.23      5.10 o 
   2   5  12      160.64      171.64     10.32 o 
   3   5  12      117.58      111.34      8.88 o 
   4   5  12       50.02       47.19      6.02 o 
   5   5  12        0.35        4.36      4.90 o 
   6   5  12        1.40        7.67      3.97 o 
   7   5  12        2.94        4.70      5.12 o 
   8   5  12       27.40       21.02      6.59 o 
   9   5  12       20.18       17.05      6.33 o 
  -4   6  12        2.41        6.86      4.32 o 
  -3   6  12       11.61        6.73      4.96 o 
  -2   6  12       19.38       24.64      5.52 o 
  -1   6  12        4.29        2.89      3.91 o 
   0   6  12       26.26       35.01      4.87 o 
   1   6  12       38.76       36.63      6.64 o 
   2   6  12        5.57       10.04      4.38 o 
   3   6  12       37.22       48.29      7.53 o 
   4   6  12       19.61       20.80      5.30 o 
   5   6  12       87.33       73.39      8.09 o 
   6   6  12       27.77       30.96      6.27 o 
   7   6  12        8.35       11.36      4.75 o 
   8   6  12        0.57        1.97      4.70 o 
   9   6  12       13.21       24.74      6.21 o 
  -4   7  12       11.82        1.61      6.10 o 
  -3   7  12        0.12        0.00      4.50 o 
  -2   7  12       44.79       45.15      7.05 o 
  -1   7  12       23.53       30.02      5.75 o 
   0   7  12        4.62        9.71      2.93 o 
   1   7  12       38.38       31.10      5.79 o 
   2   7  12       17.19       13.97      5.68 o 
   3   7  12       42.03       41.82      6.24 o 
   4   7  12        0.08        7.57      4.08 o 
   5   7  12        1.51        1.38      4.48 o 
   6   7  12       36.56       28.19      6.99 o 
   7   7  12       42.89       43.14      6.50 o 
   8   7  12        6.37        9.69      4.01 o 
  -4   8  12        2.43        5.46      5.91 o 
  -3   8  12        4.34        7.68      5.89 o 
  -2   8  12       24.10       22.56      6.61 o 
  -1   8  12        3.20        2.05      4.16 o 
   0   8  12       14.06       18.57      5.25 o 
   1   8  12        3.60        4.90      4.90 o 
   2   8  12       20.75       17.82      5.91 o 
   3   8  12       12.76        6.01      5.54 o 
   4   8  12        0.44        1.81      4.58 o 
   5   8  12        3.67        4.15      5.13 o 
   6   8  12        5.27       13.08      4.66 o 
   7   8  12        0.61        6.61      3.91 o 
  -3   9  12        9.40        1.12      6.50 o 
  -2   9  12        2.06        4.98      4.98 o 
  -1   9  12       27.83       24.75      6.68 o 
   0   9  12        5.47        6.20      3.70 o 
   1   9  12        9.08        7.00      4.63 o 
   2   9  12        0.05        4.50      4.50 o 
   3   9  12       62.72       38.39      7.22 o 
   4   9  12      126.05      126.20      9.64 o 
   5   9  12        0.22        2.34      3.99 o 
   6   9  12       25.08       27.02      5.65 o 
  -1  10  12        0.14        5.52      4.39 o 
   0  10  12        2.57        3.79      3.41 o 
   1  10  12        1.21        7.21      4.81 o 
   2  10  12        0.06        4.43      4.43 o 
   3  10  12        0.80        5.87      4.13 o 
   4  10  12        1.24        0.94      3.79 o 
   5  10  12        4.36        8.51      3.48 o 
   3  -3  13        5.46        3.34      5.32 o 
   4  -3  13        0.60        1.12      5.21 o 
   0  -2  13        4.08        5.76      4.71 o 
   1  -2  13        0.41        2.65      4.56 o 
   2  -2  13       19.52       14.57      5.99 o 
   3  -2  13        0.70        3.32      4.66 o 
   4  -2  13        1.83        6.06      4.65 o 
   5  -2  13        3.60        9.22      5.28 o 
   6  -2  13        3.17        2.16      5.70 o 
  -1  -1  13        0.13        0.53      4.54 o 
   0  -1  13        2.79        5.70      3.54 o 
   1  -1  13       28.37       23.50      6.48 o 
   2  -1  13       19.68       25.75      6.07 o 
   3  -1  13        2.87        2.65      5.04 o 
   4  -1  13        0.03        3.21      4.70 o 
   5  -1  13        0.11        1.62      5.13 o 
   6  -1  13        0.63        1.57      4.40 o 
   7  -1  13        4.86        5.89      5.37 o 
   8  -1  13       11.18       24.79      5.56 o 
  -2   0  13        0.01        1.06      4.08 o 
  -1   0  13        0.08        4.12      4.41 o 
   0   0  13        1.38        1.05      3.87 o 
   1   0  13        8.13        9.13      4.84 o 
   2   0  13        9.94        9.15      5.43 o 
   3   0  13        3.22       11.26      3.66 o 
   4   0  13        7.83        5.62      5.28 o 
   5   0  13        1.12        2.58      5.18 o 
   6   0  13        9.88       12.48      4.79 o 
   7   0  13        1.13        2.66      4.65 o 
   8   0  13        2.59        1.60      5.30 o 
  -3   1  13       15.49       24.15      5.00 o 
  -2   1  13        1.74        2.55      5.05 o 
  -1   1  13        0.33        5.10      4.10 o 
   0   1  13       16.11       17.78      6.02 o 
   1   1  13       57.20       61.69      7.25 o 
   2   1  13        3.09        2.93      4.32 o 
   3   1  13       10.29        8.33      5.50 o 
   4   1  13       28.01       25.17      6.43 o 
   5   1  13       11.54        8.96      5.84 o 
   6   1  13        0.57        4.03      4.90 o 
   7   1  13        8.69        0.00      5.24 o 
   8   1  13        6.89        0.50      5.05 o 
   9   1  13        0.22        2.63      5.22 o 
  -3   2  13        8.19        4.12      5.72 o 
  -2   2  13        2.43        3.09      4.32 o 
  -1   2  13       14.37        8.05      5.47 o 
   0   2  13        3.11        5.17      3.30 o 
   1   2  13       28.64       26.97      6.15 o 
   2   2  13        1.47        4.75      4.01 o 
   3   2  13        6.86        8.09      4.76 o 
   4   2  13       10.87        9.06      5.23 o 
   5   2  13        2.84        1.44      5.33 o 
   6   2  13        7.75        5.45      4.80 o 
   7   2  13        8.02       10.15      5.17 o 
   8   2  13       10.33        1.03      6.41 o 
   9   2  13        3.66        0.00      5.04 o 
  -3   3  13        7.53        5.17      6.11 o 
  -2   3  13        4.69        4.84      4.84 o 
  -1   3  13        4.78        4.46      4.96 o 
   0   3  13       48.09       44.64      4.86 o 
   1   3  13       59.58       42.71      7.14 o 
   2   3  13       16.99       29.41      5.30 o 
   3   3  13       48.17       70.51      7.72 o 
   4   3  13        0.11        1.41      4.20 o 
   5   3  13        8.89       16.53      5.51 o 
   6   3  13        3.65        4.39      4.23 o 
   7   3  13        4.68        3.02      4.76 o 
   8   3  13        2.71        1.53      5.55 o 
   9   3  13        2.39        6.25      5.11 o 
  -4   4  13        0.09        6.21      3.83 o 
  -3   4  13        1.35        2.07      4.49 o 
  -2   4  13       14.29       14.84      5.32 o 
  -1   4  13        1.25        1.48      5.39 o 
   0   4  13        0.23        1.25      3.15 o 
   1   4  13        5.81        4.74      4.56 o 
   2   4  13        0.68        4.78      4.78 o 
   3   4  13       30.43       31.65      5.92 o 
   4   4  13        9.12        3.20      5.09 o 
   5   4  13       17.24       21.54      5.44 o 
   6   4  13       16.28       10.08      5.44 o 
   7   4  13        0.09        2.97      5.16 o 
   8   4  13        9.26        8.17      5.52 o 
   9   4  13        2.56        3.12      4.92 o 
  -4   5  13       16.36       20.42      4.72 o 
  -3   5  13        4.16        3.16      4.99 o 
  -2   5  13        0.63        4.88      4.88 o 
  -1   5  13        0.34        0.50      4.76 o 
   0   5  13       10.68       13.75      3.45 o 
   1   5  13        0.77        2.87      4.05 o 
   2   5  13       53.57       50.26      6.63 o 
   3   5  13      214.14      200.05     11.13 o 
   4   5  13       33.72       21.62      6.58 o 
   5   5  13       24.07       19.16      6.04 o 
   6   5  13       42.21       53.55      7.01 o 
   7   5  13        2.00        5.38      5.09 o 
   8   5  13       36.10       42.86      6.68 o 
   9   5  13       10.63        9.66      5.44 o 
  -3   6  13        0.35        5.15      5.15 o 
  -2   6  13        2.69        0.53      5.15 o 
  -1   6  13        0.65        3.09      4.75 o 
   0   6  13       45.20       41.53      5.50 o 
   1   6  13        5.11        8.25      5.01 o 
   2   6  13        3.80        2.37      5.34 o 
   3   6  13       54.83       44.72      7.91 o 
   4   6  13       45.98       43.21      6.38 o 
   5   6  13       28.24       30.54      5.62 o 
   6   6  13        1.21        1.42      4.92 o 
   7   6  13       16.60       17.17      5.74 o 
   8   6  13       26.52       13.99      6.65 o 
  -3   7  13        0.40        0.00      4.59 o 
  -2   7  13        1.06        3.25      5.11 o 
  -1   7  13       20.04       28.01      5.63 o 
   0   7  13        7.66       14.13      4.42 o 
   1   7  13        2.00        0.99      5.11 o 
   2   7  13        0.05        0.00      5.03 o 
   3   7  13        0.09        3.81      5.03 o 
   4   7  13        4.43        5.06      5.06 o 
   5   7  13        1.65        3.31      4.77 o 
   6   7  13        5.22        8.66      4.97 o 
   7   7  13       15.87       11.22      5.32 o 
   8   7  13       37.24       37.77      6.67 o 
  -2   8  13        0.83        0.57      5.26 o 
  -1   8  13        1.06        6.49      5.15 o 
   0   8  13        0.06        1.86      3.15 o 
   1   8  13        9.71       12.74      5.35 o 
   2   8  13        3.23        7.45      3.94 o 
   3   8  13        0.56        2.92      4.44 o 
   4   8  13        0.41        4.81      4.36 o 
   5   8  13       12.33        4.30      4.74 o 
   6   8  13        9.40        5.29      4.51 o 
   7   8  13        6.24        0.96      5.47 o 
  -2   9  13        0.11       12.28      3.82 o 
  -1   9  13        4.73        7.75      4.54 o 
   0   9  13       28.71       19.26      4.51 o 
   1   9  13        1.61        4.68      4.52 o 
   2   9  13       11.63       17.66      4.76 o 
   3   9  13        3.86        0.98      4.61 o 
   4   9  13       28.61       21.72      6.31 o 
   5   9  13        9.54        8.56      4.53 o 
   6   9  13        0.07        1.88      3.88 o 
   0  10  13       22.14       13.21      4.73 o 
   1  10  13        1.02        5.65      5.65 o 
   2  10  13        2.47        3.06      4.14 o 
   3  10  13        1.45        1.49      4.75 o 
   4  10  13        1.46        4.32      4.32 o 
   1  -1  14        0.91        2.66      4.51 o 
   2  -1  14        7.56        7.60      5.54 o 
   3  -1  14       11.83       24.17      5.27 o 
   4  -1  14        0.01        2.23      4.93 o 
   5  -1  14        0.19        2.19      4.17 o 
   6  -1  14        1.28        1.63      4.53 o 
   0   0  14       11.67       16.55      6.58 o 
   1   0  14        0.94        5.30      5.00 o 
   2   0  14        1.74        8.56      4.68 o 
   3   0  14        4.94        9.67      4.54 o 
   4   0  14        2.00        4.87      5.67 o 
   5   0  14        9.90        9.75      5.47 o 
   6   0  14        0.93        4.87      5.38 o 
   7   0  14        4.30       10.29      6.00 o 
  -1   1  14        0.20        4.42      4.42 o 
   0   1  14        7.60       14.19      3.73 o 
   1   1  14        4.13       13.08      5.17 o 
   2   1  14        3.76        5.77      5.39 o 
   3   1  14        0.52        1.57      4.73 o 
   4   1  14        0.41        5.76      4.62 o 
   5   1  14        0.75        2.09      4.72 o 
   6   1  14        0.00        5.29      4.04 o 
   7   1  14        0.07        4.31      4.62 o 
   8   1  14        8.11        7.03      5.14 o 
  -2   2  14        6.34        1.56      5.50 o 
  -1   2  14       12.93       14.15      5.33 o 
   0   2  14        4.10       11.56      3.12 o 
   1   2  14        4.13        1.03      5.01 o 
   2   2  14        1.69       10.76      4.43 o 
   3   2  14       10.60        7.13      5.06 o 
   4   2  14       38.12       32.79      6.83 o 
   5   2  14        3.44        5.34      5.34 o 
   6   2  14       28.85       25.02      6.66 o 
   7   2  14       30.29       41.32      6.98 o 
   8   2  14        0.82        5.30      5.30 o 
  -2   3  14        4.02        8.40      5.08 o 
  -1   3  14        1.84        2.63      4.64 o 
   0   3  14        3.68        6.22      3.23 o 
   1   3  14        0.10        0.49      4.20 o 
   2   3  14        0.09        4.56      4.90 o 
   3   3  14        3.41        4.50      4.18 o 
   4   3  14        0.07        4.52      4.69 o 
   5   3  14        0.24        2.52      4.24 o 
   6   3  14        1.45        2.05      4.47 o 
   7   3  14        0.26        7.83      4.71 o 
   8   3  14        1.89        4.75      5.10 o 
  -2   4  14        0.62        1.05      5.57 o 
  -1   4  14        0.21        5.23      5.23 o 
   0   4  14        0.00        3.39      2.74 o 
   1   4  14        2.20        5.10      4.93 o 
   2   4  14       31.07       34.06      6.65 o 
   3   4  14       61.27       51.04      8.36 o 
   4   4  14        1.89        5.03      5.03 o 
   5   4  14        1.98        1.49      5.26 o 
   6   4  14       12.50       19.76      5.77 o 
   7   4  14       14.04       15.43      5.05 o 
   8   4  14        2.77       14.61      4.39 o 
  -2   5  14        0.04        5.33      4.08 o 
  -1   5  14        1.54        6.91      3.96 o 
   0   5  14        1.27        2.14      4.17 o 
   1   5  14        0.76        2.56      4.64 o 
   2   5  14        1.16        0.49      4.80 o 
   3   5  14        4.87        9.40      5.03 o 
   4   5  14        0.12        3.94      4.58 o 
   5   5  14        6.16        4.95      5.11 o 
   6   5  14        2.29        1.98      4.99 o 
   7   5  14        3.36        5.12      5.76 o 
   8   5  14        2.50        3.09      4.73 o 
  -2   6  14        9.07        1.61      5.23 o 
  -1   6  14        0.02        3.79      4.57 o 
   0   6  14        9.73       26.88      7.65 o 
   1   6  14        0.98        3.10      3.80 o 
   2   6  14       14.05       17.66      5.22 o 
   3   6  14        8.25        3.98      5.35 o 
   4   6  14        1.72        0.00      4.16 o 
   5   6  14        4.82       16.30      4.77 o 
   6   6  14        0.17        4.48      4.63 o 
   7   6  14        0.18        7.54      4.36 o 
  -2   7  14        6.34        0.00      4.43 o 
  -1   7  14        6.82        5.98      4.99 o 
   0   7  14        0.04        0.51      3.57 o 
   1   7  14        6.59        1.60      5.64 o 
   2   7  14       15.90       17.86      6.12 o 
   3   7  14       24.10       10.55      5.69 o 
   4   7  14        3.82        0.00      5.70 o 
   5   7  14        3.55        5.92      4.99 o 
   6   7  14        0.84        5.05      5.05 o 
   7   7  14        9.90       12.88      5.85 o 
  -1   8  14        2.35        3.86      4.92 o 
   0   8  14        1.75        0.80      3.35 o 
   1   8  14       11.59       12.72      6.51 o 
   2   8  14        0.26        5.70      4.38 o 
   3   8  14        1.04        3.03      4.27 o 
   4   8  14        1.58        3.47      4.24 o 
   5   8  14        0.66        2.92      4.36 o 
   6   8  14        3.84        2.93      4.31 o 
   0   9  14        1.84        0.38      4.07 o 
   1   9  14       14.51       18.15      6.36 o 
   2   9  14        8.69        1.07      5.81 o 
   3   9  14        5.03       18.71      4.84 o 
   4   9  14       12.36       11.36      5.38 o 
   3   0  15        4.55        4.37      5.64 o 
   4   0  15        0.83        1.63      4.54 o 
   1   1  15        0.04        1.60      4.81 o 
   2   1  15        0.10        3.26      4.96 o 
   3   1  15        4.74        3.81      5.09 o 
   4   1  15        9.12       14.10      5.19 o 
   5   1  15        4.46        4.88      5.08 o 
   6   1  15        3.85        1.08      4.46 o 
   0   2  15       14.86       13.10      3.63 o 
   1   2  15        0.06        5.88      4.32 o 
   2   2  15       14.31       18.20      5.50 o 
   3   2  15       10.76       11.78      4.82 o 
   4   2  15        7.55       14.44      4.81 o 
   5   2  15       14.85       20.31      4.80 o 
   6   2  15        1.86        3.25      4.94 o 
   0   3  15        0.53        3.75      3.75 o 
   1   3  15        0.39        0.51      5.33 o 
   2   3  15        0.00        7.93      4.02 o 
   3   3  15        0.04        1.57      3.99 o 
   4   3  15        0.18        1.05      4.79 o 
   5   3  15        0.41        2.67      4.97 o 
   6   3  15        0.06        8.50      4.61 o 
   7   3  15        0.09        3.19      4.54 o 
  -1   4  15        0.96        8.01      4.63 o 
   0   4  15        0.08        1.37      2.95 o 
   1   4  15        0.45        3.73      5.34 o 
   2   4  15        1.71        0.52      4.87 o 
   3   4  15       11.64        1.57      5.34 o 
   4   4  15       10.33        7.30      5.13 o 
   5   4  15        0.12        2.59      4.27 o 
   6   4  15        1.02        2.62      4.76 o 
   7   4  15        2.47        2.63      5.12 o 
  -1   5  15        1.13        2.68      5.61 o 
   0   5  15        9.38        4.87      4.62 o 
   1   5  15        0.14        1.09      4.99 o 
   2   5  15       20.96       18.43      6.58 o 
   3   5  15       79.20       72.76      8.97 o 
   4   5  15       13.56       10.32      4.96 o 
   5   5  15        1.36        9.81      5.05 o 
   6   5  15        1.43        5.15      4.52 o 
   7   5  15        2.94        3.13      4.77 o 
   0   6  15        5.32        4.71      5.44 o 
   1   6  15        3.84        1.08      5.61 o 
   2   6  15        0.01        0.51      5.00 o 
   3   6  15       25.88       30.11      6.67 o 
   4   6  15       14.67       15.93      5.19 o 
   5   6  15        0.53        4.72      4.72 o 
   6   6  15        1.05        0.51      4.28 o 
   0   7  15       19.76       26.36      8.73 o 
   1   7  15        0.39        2.17      3.88 o 
   2   7  15       30.19       40.17      7.74 o 
   3   7  15       41.51       38.94      7.27 o 
   4   7  15        0.00        9.21      3.77 o 
   5   7  15        2.85        2.01      5.06 o 
   1   8  15        3.00        8.09      4.88 o 
   2   8  15        0.00        5.23      5.23 o 
   3   8  15        0.03        2.09      4.50 o 
   4   8  15        1.45       15.72      3.96 o 
   3   3  16        3.01        1.07      4.40 o 
   4   3  16        0.66        1.06      4.67 o 
   2   4  16        1.61        0.53      4.60 o 
   3   4  16        0.96        3.21      4.73 o 
   4   4  16        7.83        7.97      6.04 o 
   5   4  16        0.37        1.05      4.55 o 
   2   5  16        0.13        6.45      4.56 o 
   3   5  16       13.70       13.27      6.11 o 
   4   5  16       19.76       12.09      6.03 o 
   3   6  16       32.46       17.44      7.38 o 
   4   6  16       21.00       16.70      5.61 o 
                                                 
